# Supplementary material for: 2-Chloro-5-methyl-3-nitro­pyridine
Source: Acta Crystallogr Sect E Struct Rep Online. 2011 Oct 29;67(Pt 11):o3134. doi: 10.1107/S160053681104400X (PMC3247518; doi:10.1107/S160053681104400X)
Supplement: Supplementary file 2 [file e-67-o3134-Isup2.hkl]

# 
# h,k,l, Fc-squared, Fo-squared, sigma(Fo-squared) and status flag 
# 
data_I
_shelx_title ' 80427c in Pna2(1)' 
_shelx_refln_list_code          4 
_shelx_F_calc_maximum      192.60 
_exptl_crystal_F_000       704.00 
_reflns_d_resolution_high  0.8407 
 
loop_ 
 _symmetry_equiv_pos_as_xyz 
 'x, y, z' 
 '-x, -y, z+1/2' 
 'x+1/2, -y+1/2, z' 
 '-x+1/2, y+1/2, z+1/2' 
 
_cell_length_a    21.4346 
_cell_length_b     8.1508 
_cell_length_c     8.4944 
_cell_angle_alpha  90.000 
_cell_angle_beta   90.000 
_cell_angle_gamma  90.000 
 
_shelx_F_squared_multiplier     1.000 
 
loop_ 
 _refln_index_h 
 _refln_index_k 
 _refln_index_l 
 _refln_F_squared_calc 
 _refln_F_squared_meas 
 _refln_F_squared_sigma 
 _refln_observed_status 
   1   1 -10        5.82        4.63      4.72 o 
   2   1 -10       14.10       21.66      9.73 o 
   2   0  -9       83.24       88.87      7.25 o 
   4   0  -9       41.17       42.56      5.94 o 
   6   0  -9      154.88      174.31      9.45 o 
   8   0  -9      124.21      137.62      8.91 o 
  10   0  -9       27.41       38.14      6.48 o 
   0   1  -9       16.92       15.93      5.53 o 
   1   1  -9       11.42       15.17      3.13 o 
   2   1  -9       19.46       23.05      3.41 o 
   3   1  -9        8.36        4.02      2.93 o 
   4   1  -9       24.09       27.96      3.24 o 
   5   1  -9        2.09        5.59      3.14 o 
   6   1  -9        4.45        0.60      3.04 o 
   7   1  -9        0.82        1.01      3.14 o 
   8   1  -9        5.94        8.71      3.51 o 
   9   1  -9        3.39        4.96      4.35 o 
  10   1  -9       11.59       12.74      3.70 o 
  11   1  -9        1.26        1.79      3.47 o 
   1   2  -9      147.87      157.09      8.98 o 
   2   2  -9       20.88       26.50      5.02 o 
   3   2  -9      243.59      250.54      7.43 o 
   4   2  -9        7.07        9.37      3.08 o 
   5   2  -9       20.23       28.49      5.69 o 
   6   2  -9       37.26       37.67      4.11 o 
   7   2  -9       56.11       58.56      4.73 o 
   8   2  -9       47.24       48.95      5.47 o 
   9   2  -9        8.50       11.34      3.55 o 
  10   2  -9       19.73       21.19      4.05 o 
   0   3  -9       24.70       16.65      5.11 o 
   1   3  -9       24.05       25.02      3.82 o 
   2   3  -9        1.08        4.66      2.95 o 
   3   3  -9       22.54       21.61      4.20 o 
   4   3  -9       10.05       12.05      3.27 o 
   5   3  -9        3.10        0.47      2.95 o 
   6   3  -9       33.05       40.66      4.63 o 
   7   3  -9        6.06        8.04      3.24 o 
   8   3  -9       17.76       21.12      4.41 o 
   1   4  -9       26.83       30.16      4.13 o 
   2   4  -9      163.92      170.41     10.91 o 
   3   4  -9       47.58       71.90      5.28 o 
   4   4  -9       57.02       66.12      5.48 o 
   0   0  -8     1754.48     1596.60     35.30 o 
   2   0  -8      158.98      157.41      6.06 o 
   4   0  -8      524.54      565.44     15.25 o 
   6   0  -8       55.91       43.94      5.67 o 
   8   0  -8        2.71       -0.59      7.25 o 
  10   0  -8       31.88       42.12      6.68 o 
  12   0  -8        1.14        6.68      4.72 o 
  14   0  -8       61.34       60.47      7.54 o 
   1   1  -8        2.85        3.41      2.02 o 
   2   1  -8       38.53       37.37      2.93 o 
   3   1  -8       15.51       12.73      2.38 o 
   4   1  -8       10.51       13.70      2.37 o 
   5   1  -8        8.81        7.08      2.22 o 
   6   1  -8       35.73       42.42      3.41 o 
   7   1  -8       16.87       22.29      2.87 o 
   8   1  -8       33.64       35.94      4.09 o 
   9   1  -8        1.93        2.09      3.01 o 
  10   1  -8        7.43        6.91      3.25 o 
  11   1  -8        3.99        4.82      3.30 o 
  12   1  -8        5.84        1.64      3.38 o 
  13   1  -8        1.47       -0.69      3.16 o 
  14   1  -8        0.47        1.84      3.32 o 
  15   1  -8        0.93       -0.47      3.40 o 
   0   2  -8       56.71       41.20      9.92 o 
   1   2  -8       81.01       86.55      4.63 o 
   2   2  -8        8.96        6.59      2.59 o 
   3   2  -8       23.47       29.87      3.09 o 
   4   2  -8        4.65        6.18      2.41 o 
   5   2  -8      473.22      476.83      9.47 o 
   6   2  -8       44.91       44.68      3.12 o 
   7   2  -8       40.47       39.64      3.10 o 
   8   2  -8       20.03       21.25      2.77 o 
   9   2  -8      576.64      572.68     10.21 o 
  10   2  -8       97.44      103.21      4.74 o 
  11   2  -8      173.71      165.32      5.74 o 
  12   2  -8       12.07       20.98      3.91 o 
  13   2  -8      104.73      115.49      6.28 o 
  14   2  -8        1.87        1.37      3.32 o 
   1   3  -8       38.24       47.22      4.05 o 
   2   3  -8       18.65       22.33      3.29 o 
   3   3  -8        2.11        2.54      2.66 o 
   4   3  -8        1.19        5.04      2.67 o 
   5   3  -8       23.12       24.40      3.50 o 
   6   3  -8       18.71       20.98      3.06 o 
   7   3  -8       84.80       84.49      5.75 o 
   8   3  -8       12.72       12.11      3.41 o 
   9   3  -8       16.79       16.53      2.72 o 
  10   3  -8       31.86       35.93      3.20 o 
  11   3  -8       10.46       14.30      2.92 o 
  12   3  -8        0.68        2.47      2.59 o 
  13   3  -8        6.93        8.91      2.82 o 
   0   4  -8      214.94      203.77      9.58 o 
   1   4  -8       33.60       33.84      3.74 o 
   2   4  -8        0.30       -0.11      2.59 o 
   3   4  -8       11.54       14.52      3.30 o 
   4   4  -8      166.66      159.94      9.30 o 
   5   4  -8      125.39      119.93      5.79 o 
   6   4  -8       11.72       11.10      3.28 o 
   7   4  -8       16.22       13.93      3.14 o 
   8   4  -8       65.31       65.45      4.80 o 
   9   4  -8      224.03      227.98      9.13 o 
  10   4  -8       89.01      101.52      5.61 o 
  11   4  -8       27.45       31.58      3.45 o 
   1   5  -8       24.81       28.10      3.97 o 
   2   5  -8       37.29       39.99      4.36 o 
   3   5  -8       16.04       20.95      3.63 o 
   4   5  -8        2.81       -1.14      2.87 o 
   5   5  -8        4.69        4.61      3.02 o 
   6   5  -8       18.21       17.90      3.40 o 
   7   5  -8       38.54       48.97      4.59 o 
   8   5  -8        5.96       11.59      3.43 o 
   2   0  -7      652.05      588.94     18.79 o 
   4   0  -7       37.55       37.60      3.10 o 
   6   0  -7      360.57      352.94      8.97 o 
   8   0  -7     2724.06     2555.83     44.78 o 
  10   0  -7      430.57      421.94     47.14 o 
  12   0  -7      451.61      431.16     20.99 o 
  14   0  -7      182.41      176.26     11.83 o 
  16   0  -7       76.20      101.58     16.41 o 
  18   0  -7        4.23        4.76      5.11 o 
   0   1  -7       58.29       57.60      3.48 o 
   1   1  -7       21.30       20.76      1.95 o 
   2   1  -7       11.94       15.26      1.83 o 
   3   1  -7       12.98       12.70      2.15 o 
   4   1  -7       10.62        9.65      2.04 o 
   5   1  -7       19.41       21.13      2.42 o 
   6   1  -7       62.50       68.89      3.27 o 
   7   1  -7       55.30       61.10      3.49 o 
   8   1  -7        4.58        4.34      2.05 o 
   9   1  -7       62.11       65.02      3.79 o 
  10   1  -7       91.62       89.25      4.21 o 
  11   1  -7       12.40       15.49      3.45 o 
  12   1  -7       31.35       31.86      4.00 o 
  13   1  -7        7.45       11.49      3.50 o 
  14   1  -7        3.99        7.87      3.39 o 
  15   1  -7       11.82       12.72      3.52 o 
  16   1  -7        5.28        1.89      3.35 o 
  17   1  -7        3.05        4.77      3.36 o 
  18   1  -7        3.12        2.01      3.34 o 
   1   2  -7      338.74      330.19      8.16 o 
   2   2  -7      220.03      205.51      4.85 o 
   3   2  -7      735.66      676.03      9.29 o 
   4   2  -7      147.44      146.28      4.31 o 
   5   2  -7       25.10       24.18      2.47 o 
   6   2  -7       44.40       55.29      3.24 o 
   7   2  -7      664.71      680.49     12.89 o 
   8   2  -7      311.56      301.23      6.13 o 
   9   2  -7       62.50       56.88      3.53 o 
  10   2  -7      121.14      118.49      4.27 o 
  11   2  -7      288.87      311.48      8.96 o 
  12   2  -7       37.78       37.60      3.39 o 
  13   2  -7      104.34      110.46      4.80 o 
  14   2  -7       29.05       25.41      3.78 o 
  15   2  -7       56.07       60.84      5.07 o 
  16   2  -7        6.61        5.81      3.45 o 
  17   2  -7       95.12      108.93      6.43 o 
   0   3  -7        3.30        5.11      3.48 o 
   1   3  -7       24.61       21.41      4.24 o 
   2   3  -7       21.46       22.01      2.95 o 
   3   3  -7        3.02        3.42      2.12 o 
   4   3  -7       15.94       13.98      2.48 o 
   5   3  -7       19.62       21.64      2.45 o 
   6   3  -7        8.70        7.91      2.12 o 
   7   3  -7       41.57       44.13      3.54 o 
   8   3  -7        2.32        2.64      2.05 o 
   9   3  -7      157.19      154.22      4.66 o 
  10   3  -7        2.75        7.95      2.24 o 
  11   3  -7       32.98       33.49      2.93 o 
  12   3  -7        5.87        6.87      2.82 o 
  13   3  -7        1.58       -0.43      2.34 o 
  14   3  -7        8.75       11.21      3.55 o 
  15   3  -7       20.43       24.72      4.04 o 
  16   3  -7        1.00        6.17      3.49 o 
   1   4  -7       74.72       83.99      4.57 o 
   2   4  -7      415.76      420.83      9.33 o 
   3   4  -7      211.39      190.60      6.28 o 
   4   4  -7      137.19      132.17      8.48 o 
   5   4  -7        5.34        9.05      2.64 o 
   6   4  -7      145.99      139.44      4.94 o 
   7   4  -7       90.65       94.67      4.47 o 
   8   4  -7      194.16      194.94      5.78 o 
   9   4  -7        0.93        2.46      2.27 o 
  10   4  -7       24.39       22.75      2.78 o 
  11   4  -7       46.89       50.72      3.46 o 
  12   4  -7       67.29       66.57      3.77 o 
  13   4  -7       42.21       45.41      3.82 o 
  14   4  -7       14.24       18.13      4.33 o 
  15   4  -7       32.50       48.06      4.27 o 
   0   5  -7       32.90       29.56      5.26 o 
   1   5  -7       14.41       14.23      3.14 o 
   2   5  -7        0.12       -3.00      2.48 o 
   3   5  -7       12.03       13.69      3.17 o 
   4   5  -7       26.22       25.61      3.61 o 
   5   5  -7        2.27        0.40      2.55 o 
   6   5  -7        3.46        3.50      2.58 o 
   7   5  -7       14.18       15.14      3.13 o 
   8   5  -7        7.23        9.44      2.87 o 
   9   5  -7       49.13       49.27      4.46 o 
  10   5  -7       10.28       11.81      2.77 o 
  11   5  -7        2.43        3.95      2.76 o 
  12   5  -7        1.81       -1.50      2.41 o 
   1   6  -7       35.27       43.89      4.48 o 
   2   6  -7      153.39      142.78      6.18 o 
   3   6  -7        7.08       13.89      3.37 o 
   4   6  -7       11.78       12.41      3.14 o 
   5   6  -7        2.85        2.12      2.79 o 
   6   6  -7       67.32       65.43      4.88 o 
   7   6  -7       23.92       33.40      3.82 o 
   8   6  -7       70.59       73.73      5.09 o 
   9   6  -7        2.55        6.16      3.14 o 
   0   0  -6     1833.43     1851.69     32.82 o 
   2   0  -6      175.59      189.90      4.94 o 
   4   0  -6      752.86      775.15     19.28 o 
   6   0  -6     2389.36     2447.63     40.93 o 
   8   0  -6     1526.74     1548.30     23.00 o 
  10   0  -6     2900.21     2770.58     49.31 o 
  12   0  -6       34.98       42.83      5.92 o 
  14   0  -6      381.30      381.52     13.46 o 
  16   0  -6       18.58       12.76      4.58 o 
  18   0  -6       66.41       67.87      7.39 o 
  20   0  -6       14.92        8.38      5.32 o 
   1   1  -6       12.96       10.52      1.46 o 
   2   1  -6       19.30       18.64      1.61 o 
   3   1  -6       48.47       47.61      2.03 o 
   4   1  -6       37.83       37.75      1.90 o 
   5   1  -6        0.96        3.36      1.51 o 
   6   1  -6       38.19       41.32      2.93 o 
   7   1  -6       20.49       19.30      2.13 o 
   8   1  -6      109.11      105.85      3.56 o 
   9   1  -6       41.00       42.69      2.73 o 
  10   1  -6      144.40      148.11      5.54 o 
  11   1  -6       37.40       38.81      3.85 o 
  12   1  -6      125.57      111.50      5.36 o 
  13   1  -6       30.46       34.45      3.93 o 
  14   1  -6       12.08       17.50      3.61 o 
  15   1  -6        3.18        6.46      3.16 o 
  16   1  -6        0.54        2.52      3.06 o 
  17   1  -6        3.36        6.62      3.37 o 
  18   1  -6       13.52       13.89      3.59 o 
  19   1  -6        0.68        0.02      3.27 o 
  20   1  -6        4.50        6.05      3.51 o 
   0   2  -6      701.60      678.11     11.22 o 
   1   2  -6     1345.76     1328.14     12.06 o 
   2   2  -6      119.35      117.31      3.23 o 
   3   2  -6      333.08      330.35      5.77 o 
   4   2  -6      152.25      154.17      4.05 o 
   5   2  -6     1137.06     1048.33     12.14 o 
   6   2  -6      452.35      417.26      6.86 o 
   7   2  -6      164.31      175.59      4.47 o 
   8   2  -6      277.80      273.66      6.09 o 
   9   2  -6      288.40      257.82      5.43 o 
  10   2  -6      666.09      621.48     10.00 o 
  11   2  -6      312.92      284.76      7.10 o 
  12   2  -6       31.00       32.53      3.03 o 
  13   2  -6       80.09       77.87      4.01 o 
  14   2  -6       23.67       25.40      3.77 o 
  15   2  -6      150.89      147.85      6.27 o 
  16   2  -6       45.32       47.17      4.56 o 
  17   2  -6       28.37       30.40      4.21 o 
  18   2  -6       12.99       15.84      3.89 o 
  19   2  -6      106.78      106.51      6.20 o 
   1   3  -6      132.77      137.91      4.40 o 
   2   3  -6       11.01       13.02      1.91 o 
   3   3  -6       38.93       37.56      2.68 o 
   4   3  -6        7.86        7.86      1.84 o 
   5   3  -6       53.41       51.31      2.85 o 
   6   3  -6       44.61       52.22      2.85 o 
   7   3  -6       39.91       40.43      3.41 o 
   8   3  -6       27.37       28.60      2.49 o 
   9   3  -6       27.74       30.97      2.93 o 
  10   3  -6       13.79       12.35      2.56 o 
  11   3  -6       12.73       12.17      2.55 o 
  12   3  -6        4.68        3.00      2.35 o 
  13   3  -6       23.88       25.45      3.12 o 
  14   3  -6       19.82       22.79      3.04 o 
  15   3  -6       15.66       22.50      3.26 o 
  16   3  -6        5.81        3.24      3.21 o 
  17   3  -6       13.22       11.20      3.39 o 
  18   3  -6        1.36        3.48      3.12 o 
   0   4  -6      370.31      375.55     11.60 o 
   1   4  -6      519.62      512.39     10.00 o 
   2   4  -6       46.83       44.25      3.55 o 
   3   4  -6       33.07       31.38      2.85 o 
   4   4  -6       48.33       47.23      3.17 o 
   5   4  -6      427.03      399.86      8.92 o 
   6   4  -6      260.40      249.48      5.39 o 
   7   4  -6       96.47       91.01      3.47 o 
   8   4  -6       46.82       52.07      3.21 o 
   9   4  -6       34.95       30.23      3.02 o 
  10   4  -6       53.31       54.58      3.89 o 
  11   4  -6       56.77       53.44      3.66 o 
  12   4  -6       15.04       20.24      2.93 o 
  13   4  -6       50.33       57.63      3.95 o 
  14   4  -6       72.95       79.11      4.32 o 
  15   4  -6       88.29       90.65      4.70 o 
  16   4  -6       13.27       16.28      3.22 o 
  17   4  -6       19.46       18.48      3.38 o 
   1   5  -6       33.18       33.80      3.58 o 
   2   5  -6        4.31        4.33      2.40 o 
   3   5  -6       22.97       19.27      3.20 o 
   4   5  -6       12.88       12.53      2.69 o 
   5   5  -6       11.50        7.90      2.52 o 
   6   5  -6        1.62        1.67      2.21 o 
   7   5  -6       50.91       52.87      4.33 o 
   8   5  -6        6.52        6.17      2.32 o 
   9   5  -6        2.95        4.61      2.85 o 
  10   5  -6        9.54       12.10      3.61 o 
  11   5  -6       13.82       14.51      2.89 o 
  12   5  -6        5.94        6.70      2.66 o 
  13   5  -6        8.36        6.80      2.72 o 
  14   5  -6        2.25        6.82      2.77 o 
  15   5  -6        5.39        7.12      3.37 o 
   0   6  -6       95.36      104.26     10.11 o 
   1   6  -6       33.18       36.79      3.85 o 
   2   6  -6        5.58        5.49      2.85 o 
   3   6  -6       32.13       37.73      3.83 o 
   4   6  -6       23.18       20.93      3.34 o 
   5   6  -6       35.02       40.06      3.92 o 
   6   6  -6       55.17       58.68      4.34 o 
   7   6  -6       34.35       36.41      3.73 o 
   8   6  -6       20.15       21.50      3.33 o 
   9   6  -6      200.49      185.28      5.94 o 
  10   6  -6        6.68       13.70      4.85 o 
  11   6  -6        4.28        5.20      3.11 o 
  12   6  -6       13.04       12.94      3.43 o 
  13   6  -6        3.65        8.78      3.38 o 
   1   7  -6        6.53        1.77      2.77 o 
   2   7  -6       26.37       29.89      3.85 o 
   3   7  -6        9.08       11.33      3.14 o 
   4   7  -6        2.02        0.11      2.77 o 
   5   7  -6        2.29        3.43      3.97 o 
   6   7  -6       21.86       21.77      3.55 o 
   7   7  -6        6.94        8.28      2.97 o 
   8   7  -6        6.36       10.09      3.11 o 
   9   7  -6        0.84        1.08      2.58 o 
   2   0  -5     9449.73    10458.27    107.13 o 
   4   0  -5     1447.81     1383.79     17.04 o 
   6   0  -5      577.75      558.25      8.61 o 
   8   0  -5     1312.79     1244.36     32.23 o 
  10   0  -5      965.13      918.13     18.31 o 
  12   0  -5      321.07      334.53     11.41 o 
  14   0  -5       44.48       36.88      5.41 o 
  16   0  -5      482.99      460.83     23.85 o 
  18   0  -5      368.17      345.43     13.04 o 
  20   0  -5      113.85      124.57      9.13 o 
  22   0  -5       63.05       59.91      7.66 o 
   0   1  -5       35.35       33.78      2.33 o 
   1   1  -5        3.42        3.40      1.06 o 
   2   1  -5      328.54      326.23      4.28 o 
   3   1  -5        8.74        9.90      1.19 o 
   4   1  -5      488.82      455.57      5.28 o 
   5   1  -5       31.35       31.94      1.52 o 
   6   1  -5      136.84      127.19      2.67 o 
   7   1  -5       37.55       44.57      1.74 o 
   8   1  -5       64.67       62.02      2.49 o 
   9   1  -5       45.86       42.89      2.83 o 
  10   1  -5       48.21       41.90      2.85 o 
  11   1  -5       12.32        9.77      2.19 o 
  12   1  -5       41.54       37.46      2.90 o 
  13   1  -5       77.75       75.19      3.70 o 
  14   1  -5       20.78       20.12      3.39 o 
  15   1  -5       21.52       19.60      3.51 o 
  16   1  -5       12.93       12.76      3.43 o 
  17   1  -5       17.84       21.44      3.69 o 
  18   1  -5        6.76        3.05      3.16 o 
  19   1  -5        3.47        1.08      3.04 o 
  20   1  -5       17.57       16.54      3.99 o 
  21   1  -5        1.58        2.29      4.63 o 
  22   1  -5        0.19       -2.13      3.37 o 
   1   2  -5      200.45      211.52      3.40 o 
   2   2  -5      757.13      798.99      7.85 o 
   3   2  -5     1781.61     1883.94     15.62 o 
   4   2  -5       32.99       33.45      1.62 o 
   5   2  -5      193.55      185.88      4.05 o 
   6   2  -5      111.51      115.85      3.44 o 
   7   2  -5     2252.34     2161.30    100.98 o 
   8   2  -5     1404.69     1314.60     25.87 o 
   9   2  -5      280.25      269.06      5.97 o 
  10   2  -5      329.73      313.59      7.22 o 
  11   2  -5      826.87      762.57     11.12 o 
  12   2  -5      168.42      139.29      4.58 o 
  13   2  -5      413.08      367.73      7.88 o 
  14   2  -5       27.20       27.45      2.91 o 
  15   2  -5      114.26      114.67      4.56 o 
  16   2  -5      127.13      119.84      7.99 o 
  17   2  -5       11.29       17.61      3.53 o 
  18   2  -5       12.90        8.68      3.41 o 
  19   2  -5        0.41        1.91      3.22 o 
  20   2  -5       31.78       29.78      4.90 o 
  21   2  -5       13.26       24.28      3.99 o 
   0   3  -5       18.42       17.50      1.93 o 
   1   3  -5       15.85       14.11      1.51 o 
   2   3  -5       27.77       29.41      1.98 o 
   3   3  -5       18.08       19.25      1.79 o 
   4   3  -5       83.83       87.07      3.19 o 
   5   3  -5      127.84      118.70      3.47 o 
   6   3  -5       38.52       36.43      2.69 o 
   7   3  -5        7.24        5.34      1.79 o 
   8   3  -5       28.93       31.82      2.68 o 
   9   3  -5       10.21       13.20      2.41 o 
  10   3  -5      180.16      181.50      5.10 o 
  11   3  -5      103.57       98.93      4.10 o 
  12   3  -5       22.50       18.50      2.74 o 
  13   3  -5       76.66       70.27      3.80 o 
  14   3  -5       27.39       31.26      3.04 o 
  15   3  -5        6.21        4.30      2.36 o 
  16   3  -5       17.40       19.19      2.60 o 
  17   3  -5       13.14       15.08      2.46 o 
  18   3  -5        4.24        5.91      3.31 o 
  19   3  -5        0.37       -0.94      2.89 o 
  20   3  -5        2.64        9.29      3.49 o 
   1   4  -5       97.79       90.68      4.33 o 
   2   4  -5      314.45      315.49      8.00 o 
   3   4  -5      382.07      354.62      5.90 o 
   4   4  -5       11.88       12.55      1.86 o 
   5   4  -5      227.41      217.15      4.64 o 
   6   4  -5      302.28      275.30      5.84 o 
   7   4  -5      276.67      253.00     10.88 o 
   8   4  -5      304.87      328.84      6.73 o 
   9   4  -5      211.63      200.39      5.39 o 
  10   4  -5       37.03       43.51      3.13 o 
  11   4  -5      153.71      155.64      4.94 o 
  12   4  -5      146.71      138.29      4.85 o 
  13   4  -5      136.27      126.63      5.10 o 
  14   4  -5       34.71       34.00      3.59 o 
  15   4  -5       27.53       32.37      3.36 o 
  16   4  -5       32.90       43.70      3.95 o 
  17   4  -5        2.86       -0.45      2.12 o 
  18   4  -5       11.63       17.03      3.00 o 
  19   4  -5       10.27        9.15      3.34 o 
   0   5  -5       18.97       19.08      3.75 o 
   1   5  -5       49.83       57.62      4.46 o 
   2   5  -5        7.81        5.23      2.11 o 
   3   5  -5       29.12       28.66      3.10 o 
   4   5  -5       24.51       23.09      2.58 o 
   5   5  -5       52.20       56.57      3.29 o 
   6   5  -5        2.11       -0.84      2.81 o 
   7   5  -5       35.58       37.82      3.00 o 
   8   5  -5        0.65        1.91      2.01 o 
   9   5  -5       10.52        9.47      2.32 o 
  10   5  -5        1.12       -0.32      1.99 o 
  11   5  -5       23.03       22.72      2.85 o 
  12   5  -5        3.78        2.35      2.33 o 
  13   5  -5        6.47        6.89      2.54 o 
  14   5  -5        6.06        6.61      2.62 o 
  15   5  -5        1.17        2.30      2.37 o 
  16   5  -5        0.10        0.48      2.14 o 
  17   5  -5        2.03        0.60      2.23 o 
   1   6  -5      136.81      138.66      5.48 o 
   2   6  -5      190.10      219.77     11.24 o 
   3   6  -5       93.16       98.86      5.01 o 
   4   6  -5      171.64      159.60      5.75 o 
   5   6  -5       33.26       34.04      3.42 o 
   6   6  -5       49.39       47.52      3.40 o 
   7   6  -5      235.32      239.37      7.05 o 
   8   6  -5      139.10      143.73      5.77 o 
   9   6  -5       39.10       38.18      3.77 o 
  10   6  -5       24.94       34.97      3.77 o 
  11   6  -5      115.81      103.46      4.61 o 
  12   6  -5       51.35       56.01      4.00 o 
  13   6  -5       29.11       33.70      3.50 o 
  14   6  -5       36.41       31.44      3.44 o 
  15   6  -5        4.20        8.96      2.46 o 
   0   7  -5        8.42        1.03      6.49 o 
   1   7  -5        7.90        8.74      2.75 o 
   2   7  -5        7.57        8.00      2.84 o 
   3   7  -5        0.30        3.34      2.49 o 
   4   7  -5        6.03        8.32      2.71 o 
   5   7  -5       12.76       12.63      3.02 o 
   6   7  -5       18.10       16.42      2.98 o 
   7   7  -5        0.15        0.48      2.42 o 
   8   7  -5        0.47        6.16      3.42 o 
   9   7  -5        5.01        3.76      3.27 o 
  10   7  -5       17.74       19.25      3.64 o 
  11   7  -5        0.57        0.24      2.87 o 
  12   7  -5        1.06        2.20      3.16 o 
   1   8  -5       61.94       63.60      4.86 o 
   2   8  -5       67.69       73.06      5.10 o 
   3   8  -5       39.42       41.98      6.72 o 
   4   8  -5       40.05       40.87      4.15 o 
   5   8  -5       24.02       18.67      3.34 o 
   6   8  -5       40.08       41.13      4.08 o 
   0   0  -4    13427.91    15880.92    226.54 o 
   2   0  -4      713.93      624.13      8.71 o 
   4   0  -4     2287.19     2341.34     25.96 o 
   6   0  -4     1837.27     1829.77     24.68 o 
   8   0  -4      912.33      941.24     14.60 o 
  10   0  -4      922.13      789.49     27.13 o 
  12   0  -4       53.71       53.31      3.63 o 
  14   0  -4      530.50      493.23     13.88 o 
  16   0  -4       59.78       53.03      7.82 o 
  18   0  -4      335.73      316.83     11.90 o 
  20   0  -4       65.32       64.70      9.35 o 
  22   0  -4        7.95       14.10      5.41 o 
   1   1  -4       72.94       84.34      2.05 o 
   2   1  -4      107.90      118.31      2.28 o 
   3   1  -4       79.66       73.87      1.90 o 
   4   1  -4       73.62       68.79      1.80 o 
   5   1  -4       42.35       42.64      1.63 o 
   6   1  -4      265.78      242.01      4.01 o 
   7   1  -4       30.89       32.40      1.40 o 
   8   1  -4       77.17       74.70      2.31 o 
   9   1  -4       15.59       13.49      1.32 o 
  10   1  -4       27.03       28.36      2.72 o 
  11   1  -4        5.51        4.63      1.76 o 
  12   1  -4       71.35       64.74      3.20 o 
  13   1  -4       10.74        8.62      2.06 o 
  14   1  -4       36.48       33.29      3.02 o 
  15   1  -4        0.27       -1.88      3.25 o 
  16   1  -4       18.25       15.46      3.24 o 
  17   1  -4        7.62       10.06      2.98 o 
  18   1  -4       14.58        7.13      3.17 o 
  19   1  -4       20.82       27.99      3.99 o 
  20   1  -4       21.25       17.48      3.61 o 
  21   1  -4        1.38        0.97      3.22 o 
  22   1  -4        5.74        2.47      3.36 o 
  23   1  -4        1.72        0.15      3.40 o 
   0   2  -4     5318.38     5926.05     61.63 o 
   1   2  -4     2986.26     3180.13     24.32 o 
   2   2  -4       60.60       53.56      1.69 o 
   3   2  -4      318.29      310.78      3.83 o 
   4   2  -4      340.26      346.83      4.11 o 
   5   2  -4     1904.57     1903.54     16.38 o 
   6   2  -4      402.53      386.60      6.09 o 
   7   2  -4       32.54       35.66      2.27 o 
   8   2  -4       25.65       26.68      2.18 o 
   9   2  -4      420.20      389.75      7.66 o 
  10   2  -4      120.61      137.29      4.06 o 
  11   2  -4      107.96      104.60      3.76 o 
  12   2  -4       81.55       74.74      3.42 o 
  13   2  -4      285.51      282.15      7.78 o 
  14   2  -4       28.55       25.11      2.77 o 
  15   2  -4      136.76      131.79      4.62 o 
  16   2  -4       68.32       71.02      3.80 o 
  17   2  -4       74.52       68.03      4.59 o 
  18   2  -4      141.38      137.59      5.78 o 
  19   2  -4      180.20      192.41      6.84 o 
  20   2  -4       28.81       31.04      4.11 o 
  21   2  -4        7.58        9.78      3.43 o 
  22   2  -4        0.16        3.46      3.48 o 
   1   3  -4        9.96       11.62      0.98 o 
   2   3  -4       78.74       79.31      1.91 o 
   3   3  -4       50.85       54.38      1.95 o 
   4   3  -4        0.39        1.71      1.28 o 
   5   3  -4        9.64        9.24      1.61 o 
   6   3  -4        4.10        3.54      1.45 o 
   7   3  -4       29.16       28.99      2.23 o 
   8   3  -4       96.66       96.40      3.59 o 
   9   3  -4       14.01       15.65      2.17 o 
  10   3  -4      238.07      220.28      5.77 o 
  11   3  -4      159.47      150.93      4.55 o 
  12   3  -4       33.71       28.64      2.78 o 
  13   3  -4       29.27       28.72      2.96 o 
  14   3  -4        6.11        6.36      2.24 o 
  15   3  -4       18.02       16.44      2.25 o 
  16   3  -4       29.17       26.21      2.66 o 
  17   3  -4       12.95       13.80      2.76 o 
  18   3  -4        0.86       -0.79      2.20 o 
  19   3  -4        0.42       -4.07      2.72 o 
  20   3  -4       10.61       10.95      3.32 o 
  21   3  -4        0.90        3.09      3.14 o 
  22   3  -4        5.35        2.48      4.52 o 
   0   4  -4      238.76      208.60      5.76 o 
   1   4  -4      190.42      181.88      3.39 o 
   2   4  -4       93.81       82.30      2.68 o 
   3   4  -4       41.99       38.11      2.15 o 
   4   4  -4     1714.50     1697.59     18.69 o 
   5   4  -4      807.71      809.57     11.82 o 
   6   4  -4      795.06      769.39     10.42 o 
   7   4  -4      116.06      116.14      3.85 o 
   8   4  -4      518.77      494.90      8.98 o 
   9   4  -4      503.41      511.97      8.35 o 
  10   4  -4     2243.08     2172.78     23.88 o 
  11   4  -4       76.40       73.31      4.84 o 
  12   4  -4       13.86       15.88      2.55 o 
  13   4  -4      342.17      329.53      6.99 o 
  14   4  -4      183.48      185.95      5.98 o 
  15   4  -4        7.42        7.84      2.13 o 
  16   4  -4       26.67       32.05      2.90 o 
  17   4  -4       13.72       14.79      2.81 o 
  18   4  -4       16.67       16.38      2.97 o 
  19   4  -4       10.12       16.15      3.01 o 
  20   4  -4        1.35        0.02      2.39 o 
   1   5  -4       43.22       43.55      2.68 o 
   2   5  -4       35.77       35.67      2.58 o 
   3   5  -4       59.74       64.04      3.10 o 
   4   5  -4        6.31        7.24      1.66 o 
   5   5  -4        2.96        3.43      1.72 o 
   6   5  -4       35.84       33.94      2.63 o 
   7   5  -4       33.75       31.96      2.63 o 
   8   5  -4       36.50       38.60      2.88 o 
   9   5  -4      109.39      109.93      4.16 o 
  10   5  -4       62.43       66.02      3.57 o 
  11   5  -4       93.88       89.26      4.02 o 
  12   5  -4       28.75       32.56      3.03 o 
  13   5  -4       40.51       41.02      3.33 o 
  14   5  -4        2.29        2.28      2.00 o 
  15   5  -4        0.50        2.38      1.98 o 
  16   5  -4        7.99        6.06      2.23 o 
  17   5  -4       13.76       14.65      2.87 o 
  18   5  -4        5.68       11.29      2.83 o 
  19   5  -4       10.27        4.04      3.02 o 
   0   6  -4      221.03      235.30      9.45 o 
   1   6  -4      288.49      282.18      7.10 o 
   2   6  -4       73.48       75.43      4.10 o 
   3   6  -4      106.59       95.46      4.47 o 
   4   6  -4      496.66      463.54      9.15 o 
   5   6  -4      135.36      140.58      5.14 o 
   6   6  -4       72.90       71.60      4.79 o 
   7   6  -4      111.21      110.94      4.86 o 
   8   6  -4      204.17      201.52      6.64 o 
   9   6  -4       61.68       66.67      3.60 o 
  10   6  -4      105.23      112.28      4.36 o 
  11   6  -4       35.85       38.44      3.20 o 
  12   6  -4       24.13       34.43      3.23 o 
  13   6  -4        9.83       15.82      2.74 o 
  14   6  -4       32.31       33.02      3.04 o 
  15   6  -4       38.21       44.09      4.12 o 
  16   6  -4       28.52       29.60      3.27 o 
  17   6  -4        4.52        7.42      3.09 o 
   1   7  -4       13.67       18.34      3.00 o 
   2   7  -4       42.57       46.53      3.75 o 
   3   7  -4       21.98       25.15      3.13 o 
   4   7  -4       11.04       12.64      2.75 o 
   5   7  -4       15.61       17.69      3.51 o 
   6   7  -4       40.18       43.80      4.41 o 
   7   7  -4        2.57        7.28      3.03 o 
   8   7  -4       10.01        9.16      2.71 o 
   9   7  -4        1.34        1.25      2.44 o 
  10   7  -4       12.32       10.12      2.97 o 
  11   7  -4        1.84        6.51      2.95 o 
  12   7  -4        1.80        4.76      3.14 o 
  13   7  -4        0.11        1.65      2.37 o 
  14   7  -4        5.95        2.58      4.43 o 
   0   8  -4       25.13       17.77     11.07 o 
   1   8  -4      210.84      197.83      6.66 o 
   2   8  -4       23.67       27.64      4.24 o 
   3   8  -4       23.65       17.56      3.24 o 
   4   8  -4       51.85       44.56      4.11 o 
   5   8  -4      214.67      215.13      6.94 o 
   6   8  -4       71.01       72.98      4.54 o 
   7   8  -4       12.73       13.89      6.87 o 
   8   8  -4        1.90        8.12      5.33 o 
   9   8  -4       42.36       41.34      4.89 o 
  10   8  -4       14.48       14.46      3.82 o 
   2   0  -3     5107.08     5633.13     58.02 o 
   4   0  -3     2842.60     2702.79     33.91 o 
   6   0  -3     2201.39     2080.79     27.07 o 
   8   0  -3      410.27      438.56      8.02 o 
  10   0  -3      389.55      435.91     14.65 o 
  12   0  -3      677.38      505.72     28.87 o 
  14   0  -3      242.41      216.25     13.36 o 
  16   0  -3      109.65      130.30     18.13 o 
  18   0  -3       88.07      103.47     18.32 o 
  20   0  -3       64.19       68.36      6.87 o 
  22   0  -3       24.30       16.70      5.49 o 
  24   0  -3        7.35        8.36     12.60 o 
   0   1  -3     1062.49     1101.21     12.91 o 
   1   1  -3        5.67        6.25      0.73 o 
   2   1  -3     1186.99     1202.80      9.85 o 
   3   1  -3       17.15       16.91      0.94 o 
   4   1  -3     1035.72     1035.36      9.33 o 
   5   1  -3       20.22       17.91      0.93 o 
   6   1  -3      481.03      470.59      5.69 o 
   7   1  -3       49.41       47.97      1.96 o 
   8   1  -3       41.41       39.01      1.60 o 
   9   1  -3       13.56       14.61      1.61 o 
  10   1  -3       31.86       30.83      1.65 o 
  11   1  -3        7.75       10.46      1.26 o 
  12   1  -3       45.04       46.21      2.26 o 
  13   1  -3        0.63        4.49      1.65 o 
  14   1  -3       12.28       14.68      2.16 o 
  15   1  -3        1.36       -0.32      1.78 o 
  16   1  -3        1.09       -2.03      1.72 o 
  17   1  -3        8.24        2.51      2.59 o 
  18   1  -3        5.06        2.78      2.61 o 
  19   1  -3       10.42        5.12      2.85 o 
  20   1  -3        7.15        5.10      3.04 o 
  21   1  -3       11.38        5.31      3.17 o 
  22   1  -3        6.90        2.47      3.58 o 
  23   1  -3        0.23       -1.39      3.36 o 
  24   1  -3        3.83        6.43      3.56 o 
   1   2  -3     1977.40     2063.08     16.01 o 
   2   2  -3      741.95      911.26      7.89 o 
   3   2  -3     4093.81     4355.30     34.55 o 
   4   2  -3       15.12       13.52      0.85 o 
   5   2  -3      133.05      138.98      3.33 o 
   6   2  -3       29.56       23.46      1.88 o 
   7   2  -3     4883.46     5274.44     51.66 o 
   8   2  -3      955.96     1025.88     15.12 o 
   9   2  -3      447.21      454.85      9.19 o 
  10   2  -3       96.30      108.85      3.63 o 
  11   2  -3     1572.32     1569.21     31.36 o 
  12   2  -3       27.24       31.21      2.55 o 
  13   2  -3      540.95      548.92      8.63 o 
  14   2  -3       90.36       84.58      4.21 o 
  15   2  -3      130.23      119.59      4.34 o 
  16   2  -3       26.80       29.92      2.87 o 
  17   2  -3      116.50      106.13      4.96 o 
  18   2  -3       77.56       69.48      3.89 o 
  19   2  -3       10.22        6.68      2.94 o 
  20   2  -3       56.84       52.65      4.38 o 
  21   2  -3       58.96       64.47      4.77 o 
  22   2  -3        8.52       10.11      3.49 o 
  23   2  -3        7.74        7.77      3.40 o 
   0   3  -3      681.46      699.08      9.20 o 
   1   3  -3      134.69      139.76      2.25 o 
   2   3  -3      106.86      101.08      1.96 o 
   3   3  -3      147.59      152.61      2.93 o 
   4   3  -3       63.46       64.05      2.01 o 
   5   3  -3        8.14        8.85      1.50 o 
   6   3  -3      169.81      159.60      3.86 o 
   7   3  -3      131.23      123.96      3.41 o 
   8   3  -3      125.36      114.49      3.74 o 
   9   3  -3      183.57      181.92      4.91 o 
  10   3  -3       21.60       23.08      2.13 o 
  11   3  -3       90.82       86.96      3.33 o 
  12   3  -3       89.46       97.98      4.21 o 
  13   3  -3       17.32       15.75      2.13 o 
  14   3  -3       74.71       67.09      3.16 o 
  15   3  -3       35.10       31.60      2.89 o 
  16   3  -3       35.57       38.01      3.06 o 
  17   3  -3       23.64       24.23      2.86 o 
  18   3  -3        5.51        9.71      2.51 o 
  19   3  -3       35.12       40.69      3.54 o 
  20   3  -3       15.56       17.52      2.99 o 
  21   3  -3        5.71        3.45      3.04 o 
  22   3  -3        7.12        4.92      3.80 o 
  23   3  -3       11.27       11.37      4.15 o 
   1   4  -3      522.80      603.26      9.38 o 
   2   4  -3     3935.19     4138.79     36.21 o 
   3   4  -3      560.83      600.25      7.15 o 
   4   4  -3      729.29      704.50      9.14 o 
   5   4  -3      495.35      507.28      7.45 o 
   6   4  -3      506.70      464.58      9.27 o 
   7   4  -3      223.52      218.02      4.63 o 
   8   4  -3      196.79      181.04      5.83 o 
   9   4  -3      159.62      144.31      4.09 o 
  10   4  -3      170.48      161.03      4.50 o 
  11   4  -3      426.77      441.90      7.67 o 
  12   4  -3      200.03      201.67      5.25 o 
  13   4  -3       12.22        7.73      2.03 o 
  14   4  -3        6.99        7.64      2.03 o 
  15   4  -3       89.08       86.69      4.02 o 
  16   4  -3      263.18      240.78      6.22 o 
  17   4  -3      164.37      164.88      5.34 o 
  18   4  -3      207.42      205.08      5.97 o 
  19   4  -3       38.16       45.84      3.69 o 
  20   4  -3       89.31       89.48      5.32 o 
  21   4  -3        6.12       11.78      3.23 o 
   0   5  -3       28.20       31.96      2.63 o 
   1   5  -3       67.29       66.60      2.54 o 
   2   5  -3       50.93       54.89      2.98 o 
   3   5  -3       28.58       30.19      2.44 o 
   4   5  -3       27.18       27.31      2.10 o 
   5   5  -3       52.76       51.89      2.65 o 
   6   5  -3        1.20        0.37      1.40 o 
   7   5  -3       56.57       58.44      2.88 o 
   8   5  -3        1.38       -1.25      1.57 o 
   9   5  -3      183.44      168.92      4.60 o 
  10   5  -3       40.71       43.20      2.98 o 
  11   5  -3       92.00       88.78      3.75 o 
  12   5  -3       17.93       21.15      2.37 o 
  13   5  -3      129.22      121.63      4.77 o 
  14   5  -3       21.53       20.32      2.48 o 
  15   5  -3        0.89        2.10      2.01 o 
  16   5  -3        9.32        6.65      2.47 o 
  17   5  -3       12.02       12.38      3.19 o 
  18   5  -3        2.98        3.51      2.62 o 
  19   5  -3       19.39       17.06      3.98 o 
  20   5  -3       10.91       12.30      3.82 o 
   1   6  -3      256.53      259.01      5.59 o 
   2   6  -3     1389.21     1282.46     18.14 o 
   3   6  -3      528.50      544.05      9.71 o 
   4   6  -3      610.30      588.20     10.32 o 
   5   6  -3       26.48       36.50      3.14 o 
   6   6  -3      562.58      527.43     15.70 o 
   7   6  -3      317.18      319.43      8.87 o 
   8   6  -3      507.06      497.02     17.55 o 
   9   6  -3       92.02       97.10      4.52 o 
  10   6  -3       35.70       44.74      3.62 o 
  11   6  -3      154.46      151.47      4.89 o 
  12   6  -3      367.88      383.08      8.15 o 
  13   6  -3       83.79       91.84      3.92 o 
  14   6  -3      128.34      125.43      4.42 o 
  15   6  -3       34.36       39.35      3.94 o 
  16   6  -3      123.96      133.81     10.38 o 
  17   6  -3       65.48       59.77      7.43 o 
  18   6  -3       51.27       61.21      6.98 o 
   0   7  -3       35.62       38.05      4.84 o 
   1   7  -3       12.86       16.06      2.62 o 
   2   7  -3       10.86       11.48      2.47 o 
   3   7  -3        9.74        9.70      2.85 o 
   4   7  -3       53.90       61.56      5.12 o 
   5   7  -3       18.34       22.53      2.94 o 
   6   7  -3        5.41        6.77      2.37 o 
   7   7  -3       20.08       19.42      2.93 o 
   8   7  -3        0.40        1.36      2.37 o 
   9   7  -3       31.18       31.83      3.32 o 
  10   7  -3       42.88       46.91      3.85 o 
  11   7  -3       15.90       19.00      3.27 o 
  12   7  -3       14.15       13.21      3.57 o 
  13   7  -3        0.48       -1.53      2.78 o 
  14   7  -3       42.63       43.63      5.52 o 
  15   7  -3        1.80        3.71      3.36 o 
   1   8  -3        7.59       11.98      2.75 o 
   2   8  -3       45.35       48.29      3.79 o 
   3   8  -3       77.30       92.58      4.73 o 
   4   8  -3       70.93       69.80      5.12 o 
   5   8  -3      103.71      116.49      6.02 o 
   6   8  -3       30.86       30.68      5.97 o 
   7   8  -3       30.36       38.38      4.33 o 
   8   8  -3       46.28       45.08      4.62 o 
   9   8  -3        9.40       16.36      3.71 o 
  10   8  -3        6.14        8.24      3.65 o 
  11   8  -3       21.05       18.61      3.98 o 
  12   8  -3        9.56        5.02      3.40 o 
   0   9  -3        6.87        6.58      3.91 o 
   1   9  -3        6.13        9.05      2.81 o 
   2   9  -3        0.09        4.56      2.54 o 
   3   9  -3        2.15        5.49      3.03 o 
   4   9  -3        7.74       10.20      3.25 o 
   5   9  -3       11.67       10.16      4.26 o 
   0   0  -2     6032.24     6624.07     95.34 o 
   2   0  -2     8426.73     8649.47    110.41 o 
   4   0  -2    14638.25    15507.62    183.45 o 
   6   0  -2    11889.23    12818.09    150.29 o 
   8   0  -2     4154.13     4401.77     53.69 o 
  10   0  -2    10379.79    11577.45    140.37 o 
  12   0  -2      176.58      169.22      4.98 o 
  14   0  -2      633.51      620.32     19.32 o 
  16   0  -2       49.47       61.86      7.06 o 
  18   0  -2        3.15        0.35      4.58 o 
  20   0  -2       80.67       79.75     10.31 o 
  22   0  -2        7.80       11.69      8.97 o 
  24   0  -2       42.25       67.14      7.33 o 
   1   1  -2       58.59       51.35      1.39 o 
   2   1  -2      138.06      134.39      1.98 o 
   3   1  -2      137.60      134.16      1.90 o 
   4   1  -2      710.38      724.69      7.35 o 
   5   1  -2      156.94      162.27      2.60 o 
   6   1  -2      953.18      932.71     10.46 o 
   7   1  -2       35.13       38.66      1.43 o 
   8   1  -2      815.85      790.71      8.51 o 
   9   1  -2       53.70       59.47      1.93 o 
  10   1  -2     1040.10     1081.91     10.52 o 
  11   1  -2       78.68       75.70      2.70 o 
  12   1  -2      367.31      334.48      5.15 o 
  13   1  -2       15.96       15.24      1.51 o 
  14   1  -2      117.09      115.91      5.15 o 
  15   1  -2       14.96       17.28      2.22 o 
  16   1  -2       39.00       42.92      2.93 o 
  17   1  -2       29.83       26.03      2.74 o 
  18   1  -2       10.70       10.49      2.19 o 
  19   1  -2        1.95        3.53      2.68 o 
  20   1  -2       18.68       16.54      3.69 o 
  21   1  -2       16.25       17.00      4.52 o 
  22   1  -2        3.35        1.44      3.09 o 
  23   1  -2       12.42       10.31      3.75 o 
  24   1  -2        1.70        3.72      3.29 o 
   0   2  -2     5347.96     5572.32     60.60 o 
   1   2  -2     5332.73     5644.40     43.82 o 
   2   2  -2     1999.89     2059.25     16.89 o 
   3   2  -2     1228.77     1281.27     12.09 o 
   4   2  -2      267.00      275.46      4.30 o 
   5   2  -2     3347.03     3391.52     32.55 o 
   6   2  -2       10.66       13.08      2.45 o 
   7   2  -2      373.74      410.00      6.10 o 
   8   2  -2      610.97      666.05      8.46 o 
   9   2  -2      845.80      767.47      9.69 o 
  10   2  -2      783.59      780.56      9.08 o 
  11   2  -2      290.87      252.91      4.53 o 
  12   2  -2       42.29       49.88      2.66 o 
  13   2  -2      455.41      459.91      7.49 o 
  14   2  -2       24.60       22.96      2.33 o 
  15   2  -2      217.94      220.49      5.32 o 
  16   2  -2      116.57      116.27      4.22 o 
  17   2  -2        8.94       10.31      2.36 o 
  18   2  -2      192.73      182.51      6.31 o 
  19   2  -2      281.69      306.81      6.97 o 
  20   2  -2       32.50       30.88      3.20 o 
  21   2  -2       69.72       76.30      4.91 o 
  22   2  -2       15.49       18.23      3.74 o 
  23   2  -2       12.29       13.00      4.15 o 
  24   2  -2       14.72       16.81      4.29 o 
   1   3  -2      460.11      474.34      5.44 o 
   2   3  -2       18.05       17.29      1.04 o 
   3   3  -2      300.59      310.34      4.05 o 
   4   3  -2      164.24      161.84      2.65 o 
   5   3  -2      318.38      333.04      5.82 o 
   6   3  -2      340.20      359.64      5.53 o 
   7   3  -2      150.45      145.63      4.48 o 
   8   3  -2       41.71       47.42      2.28 o 
   9   3  -2      148.74      141.98      4.27 o 
  10   3  -2       69.32       72.16      2.59 o 
  11   3  -2      118.40      110.37      3.21 o 
  12   3  -2      111.12      105.76      4.38 o 
  13   3  -2       25.66       29.02      2.48 o 
  14   3  -2       78.91       79.31      3.50 o 
  15   3  -2       19.76       20.07      2.55 o 
  16   3  -2       38.37       42.80      3.07 o 
  17   3  -2       36.89       39.07      3.09 o 
  18   3  -2       44.59       47.47      3.41 o 
  19   3  -2        9.44       11.85      2.65 o 
  20   3  -2       40.03       36.43      4.08 o 
  21   3  -2       39.58       41.93      4.13 o 
  22   3  -2        1.91        3.48      4.22 o 
  23   3  -2        0.53       -2.67      8.02 o 
   0   4  -2    11286.54    12705.77    211.03 o 
   1   4  -2     2251.05     2380.49     27.29 o 
   2   4  -2      826.69      781.70      9.39 o 
   3   4  -2     1213.75     1310.40     12.87 o 
   4   4  -2     2781.39     2927.83     26.36 o 
   5   4  -2     1110.38     1107.77     12.78 o 
   6   4  -2     1550.49     1563.61     17.03 o 
   7   4  -2       91.39       82.05      2.92 o 
   8   4  -2      203.48      184.97      5.28 o 
   9   4  -2      111.44      110.80      4.00 o 
  10   4  -2      517.52      520.66      7.99 o 
  11   4  -2      127.24      150.76      5.23 o 
  12   4  -2       79.89       85.76      3.20 o 
  13   4  -2       87.41       98.90      3.45 o 
  14   4  -2      389.20      366.41      7.11 o 
  15   4  -2      209.55      211.29      5.48 o 
  16   4  -2      215.32      225.33      5.79 o 
  17   4  -2       22.83       31.31      3.02 o 
  18   4  -2      320.91      322.12      8.43 o 
  19   4  -2      225.60      241.42      7.36 o 
  20   4  -2      157.28      163.65      7.32 o 
  21   4  -2       27.63       31.84      4.46 o 
  22   4  -2        2.13        5.35      3.58 o 
   1   5  -2      200.40      211.88      4.22 o 
   2   5  -2       70.44       67.03      2.76 o 
   3   5  -2      360.77      356.71      7.93 o 
   4   5  -2        4.54        5.23      1.55 o 
   5   5  -2       53.33       60.27      2.90 o 
   6   5  -2        9.22       12.78      1.85 o 
   7   5  -2       74.36       80.12      3.46 o 
   8   5  -2       18.85       20.21      2.02 o 
   9   5  -2       85.91       83.74      3.28 o 
  10   5  -2        3.32        2.79      1.56 o 
  11   5  -2       69.22       63.18      2.93 o 
  12   5  -2       14.95       16.42      2.70 o 
  13   5  -2       52.84       51.87      2.92 o 
  14   5  -2        0.68       -0.04      1.83 o 
  15   5  -2       60.22       61.98      4.09 o 
  16   5  -2       22.09       21.65      3.73 o 
  17   5  -2       29.64       26.15      4.14 o 
  18   5  -2        7.15        9.54      3.36 o 
  19   5  -2       10.94       15.45      3.82 o 
  20   5  -2       13.21       15.37      4.02 o 
  21   5  -2        0.80        1.10      3.58 o 
   0   6  -2      649.94      627.71     11.43 o 
   1   6  -2      246.22      241.07      4.86 o 
   2   6  -2      170.71      181.81      5.03 o 
   3   6  -2      182.48      174.97      6.83 o 
   4   6  -2       76.70       69.56      4.27 o 
   5   6  -2      184.11      194.48      5.32 o 
   6   6  -2      491.22      475.12      8.66 o 
   7   6  -2       37.80       40.99      2.97 o 
   8   6  -2       79.56       81.20      4.38 o 
   9   6  -2      236.65      246.87      6.37 o 
  10   6  -2      105.14      109.12      4.04 o 
  11   6  -2       67.48       64.55      3.52 o 
  12   6  -2      155.58      140.03      6.30 o 
  13   6  -2      103.38       97.63      7.18 o 
  14   6  -2      141.92      148.77      8.50 o 
  15   6  -2       73.66       72.12      9.73 o 
  16   6  -2       60.68       54.69      6.46 o 
  17   6  -2        5.35        5.23      3.94 o 
  18   6  -2       46.62       44.03      7.44 o 
  19   6  -2       33.12       30.83      6.07 o 
   1   7  -2       10.49        6.78      2.13 o 
   2   7  -2       25.49       28.50      2.75 o 
   3   7  -2        2.00        3.23      1.89 o 
   4   7  -2       25.34       26.57      2.85 o 
   5   7  -2       15.04       14.33      2.42 o 
   6   7  -2       36.85       39.09      3.14 o 
   7   7  -2       19.75       20.66      2.75 o 
   8   7  -2       16.73       18.11      2.84 o 
   9   7  -2        9.10       14.34      2.64 o 
  10   7  -2        0.95       -1.74      2.45 o 
  11   7  -2       11.27       12.33      3.45 o 
  12   7  -2       84.60       74.68      8.49 o 
  13   7  -2        3.07        5.94      3.21 o 
  14   7  -2        3.87        0.50      3.48 o 
  15   7  -2        8.96        6.06      4.96 o 
  16   7  -2       30.51       30.56      5.53 o 
   0   8  -2       27.53       38.44      4.84 o 
   1   8  -2      102.97       93.91      4.74 o 
   2   8  -2       71.74       70.91      5.01 o 
   3   8  -2       75.22       60.79      6.72 o 
   4   8  -2       47.63       60.67      6.02 o 
   5   8  -2      273.39      289.19     10.55 o 
   6   8  -2       66.45       67.83      4.19 o 
   7   8  -2       28.81       25.64      3.84 o 
   8   8  -2        2.25        2.51      2.82 o 
   9   8  -2      124.85      129.28      6.75 o 
  10   8  -2       62.57       52.54      5.12 o 
  11   8  -2       91.48      103.60      7.61 o 
  12   8  -2       26.42       26.55      4.46 o 
  13   8  -2       12.02       13.53      7.25 o 
   1   9  -2       11.44       12.38      3.12 o 
   2   9  -2       13.54        7.26      2.97 o 
   3   9  -2        4.57        7.58      2.81 o 
   4   9  -2        4.68       10.95      4.29 o 
   5   9  -2        2.49        4.15      3.91 o 
   6   9  -2        5.22        0.57      3.85 o 
   7   9  -2        8.77       14.85      4.67 o 
   8   9  -2        3.75       -2.99      3.58 o 
   2   0  -1    18527.39    19176.03    227.94 o 
   4   0  -1      682.62      762.23     12.13 o 
   6   0  -1     3998.83     4012.81     49.69 o 
   8   0  -1    10986.00    11366.56    137.01 o 
  10   0  -1     4048.71     4439.54     75.38 o 
  12   0  -1     1299.51     1283.67     20.99 o 
  14   0  -1       35.43       37.11      3.02 o 
  16   0  -1     1254.61     1219.48     29.96 o 
  18   0  -1      517.21      498.89     13.53 o 
  20   0  -1      255.90      270.23     10.21 o 
  22   0  -1       49.12       56.18      6.30 o 
  24   0  -1       13.07        8.40      7.63 o 
   0   1  -1      131.68      121.11      2.42 o 
   1   1  -1        7.42        6.60      0.40 o 
   2   1  -1       76.63       69.92      1.49 o 
   3   1  -1        7.12        8.90      0.71 o 
   4   1  -1      106.54       95.61      2.10 o 
   5   1  -1      146.97      141.71      2.61 o 
   6   1  -1       33.89       36.93      1.27 o 
   7   1  -1      221.21      220.58      2.97 o 
   8   1  -1      158.27      150.02      2.71 o 
   9   1  -1        6.38        6.79      1.19 o 
  10   1  -1       13.39       12.92      1.18 o 
  11   1  -1       44.05       39.37      1.82 o 
  12   1  -1       58.89       58.01      2.15 o 
  13   1  -1      134.23      131.60      3.19 o 
  14   1  -1      148.09      134.51      4.61 o 
  15   1  -1        5.58        3.77      1.50 o 
  16   1  -1       63.43       58.47      3.08 o 
  17   1  -1       64.64       58.88      3.25 o 
  18   1  -1       98.12       95.00      4.00 o 
  19   1  -1       15.51       15.05      2.59 o 
  20   1  -1      109.28      108.43      5.07 o 
  21   1  -1       18.77       14.62      3.13 o 
  22   1  -1       21.65       23.84      3.60 o 
  23   1  -1        6.09        6.40      3.49 o 
  24   1  -1       14.04       17.63      5.23 o 
  25   1  -1        0.15       -3.01      3.51 o 
   1   2  -1    12759.32    13429.46    122.08 o 
   2   2  -1    18876.33    20007.21    180.34 o 
   3   2  -1    23734.92    24734.01    241.94 o 
   4   2  -1     2155.22     2240.92     21.76 o 
   5   2  -1     1004.28     1100.83     11.64 o 
   6   2  -1      941.39     1020.25     11.09 o 
   7   2  -1     3594.03     3636.80     34.56 o 
   8   2  -1     3557.94     3873.43     34.31 o 
   9   2  -1      969.10      882.11     10.56 o 
  10   2  -1      331.43      343.31      5.56 o 
  11   2  -1     1359.90     1363.50     15.29 o 
  12   2  -1      275.51      308.14      5.56 o 
  13   2  -1      914.59      911.82     28.16 o 
  14   2  -1      207.65      208.59      4.84 o 
  15   2  -1      184.20      196.37      4.80 o 
  16   2  -1      333.61      304.96      6.23 o 
  17   2  -1      965.95      934.73     12.84 o 
  18   2  -1      304.13      323.36     10.31 o 
  19   2  -1       34.25       45.35      3.27 o 
  20   2  -1       99.50      107.06      4.40 o 
  21   2  -1      210.00      219.03      7.33 o 
  22   2  -1       14.38       18.38      3.86 o 
  23   2  -1       26.32       29.39      4.50 o 
  24   2  -1       22.71       35.15      7.25 o 
   0   3  -1     1214.61     1194.62     29.01 o 
   1   3  -1       32.46       33.91      2.23 o 
   2   3  -1     1421.82     1475.41     19.52 o 
   3   3  -1      123.16      126.16      3.08 o 
   4   3  -1     1023.24      999.08     10.95 o 
   5   3  -1      129.47      127.81      2.82 o 
   6   3  -1      552.36      540.84      8.78 o 
   7   3  -1      139.92      131.81      2.87 o 
   8   3  -1      427.41      400.22      5.97 o 
   9   3  -1      375.33      355.56      5.25 o 
  10   3  -1      252.18      241.48      4.72 o 
  11   3  -1      134.65      132.08      3.60 o 
  12   3  -1       64.99       65.91      2.86 o 
  13   3  -1       29.05       32.85      2.37 o 
  14   3  -1       17.51       16.93      2.10 o 
  15   3  -1      143.98      132.15      4.53 o 
  16   3  -1       51.51       54.12      3.13 o 
  17   3  -1      118.39      108.55      4.15 o 
  18   3  -1       21.03       24.83      3.14 o 
  19   3  -1        4.08        6.84      2.64 o 
  20   3  -1        8.49        8.49      2.86 o 
  21   3  -1       16.17       15.47      3.82 o 
  22   3  -1        8.62       15.58      4.04 o 
  23   3  -1        7.86        9.28      3.74 o 
  24   3  -1        7.16        1.91      4.59 o 
   1   4  -1      723.28      815.51     17.37 o 
   2   4  -1      214.52      184.43      4.68 o 
   3   4  -1     1043.55     1060.77     15.54 o 
   4   4  -1      602.05      579.02      8.48 o 
   5   4  -1        8.27       11.61      1.47 o 
   6   4  -1      497.30      462.62      7.37 o 
   7   4  -1      558.43      575.43      8.03 o 
   8   4  -1     1015.68     1005.71     11.09 o 
   9   4  -1       75.27       73.74      2.56 o 
  10   4  -1       77.90       81.95      2.78 o 
  11   4  -1       40.29       40.92      2.45 o 
  12   4  -1      336.99      343.07      6.28 o 
  13   4  -1      161.45      160.40      4.40 o 
  14   4  -1      241.15      239.68      5.44 o 
  15   4  -1      406.61      401.56      8.44 o 
  16   4  -1       30.58       34.92      3.25 o 
  17   4  -1      309.20      281.88     11.56 o 
  18   4  -1       22.51       20.05      3.51 o 
  19   4  -1       32.60       33.70      4.41 o 
  20   4  -1       25.24       19.96      4.18 o 
  21   4  -1       22.28       30.96      4.54 o 
  22   4  -1        0.25        2.67      3.53 o 
  23   4  -1        3.16        0.09      3.67 o 
   0   5  -1       55.20       62.59      5.73 o 
   1   5  -1       83.27       78.33      4.70 o 
   2   5  -1       34.25       32.47      2.47 o 
   3   5  -1       76.08       78.54      3.37 o 
   4   5  -1       35.88       38.10      4.03 o 
   5   5  -1       18.84       23.51      2.27 o 
   6   5  -1       22.88       23.21      2.15 o 
   7   5  -1       31.76       29.48      2.03 o 
   8   5  -1       22.60       19.66      1.94 o 
   9   5  -1      169.38      160.43      4.87 o 
  10   5  -1       14.06       10.50      1.79 o 
  11   5  -1       16.42       15.41      2.17 o 
  12   5  -1        9.18        7.79      2.03 o 
  13   5  -1        9.09        7.67      3.03 o 
  14   5  -1       10.44       13.83      3.91 o 
  15   5  -1       49.28       56.40      5.76 o 
  16   5  -1        0.14       -2.41      3.09 o 
  17   5  -1       28.68       27.47      7.82 o 
  18   5  -1        4.71        3.66      4.58 o 
  19   5  -1        9.49        8.32      4.45 o 
  20   5  -1        3.76        4.70      4.18 o 
  21   5  -1        4.06        1.21      4.18 o 
   1   6  -1      903.90      909.29     17.41 o 
   2   6  -1      756.91      761.37     13.06 o 
   3   6  -1      256.10      258.49      6.73 o 
   4   6  -1      232.51      212.16      5.97 o 
   5   6  -1       99.70       95.69      3.74 o 
   6   6  -1      387.17      364.17      6.58 o 
   7   6  -1      130.85      134.11      4.98 o 
   8   6  -1      373.06      377.05      6.92 o 
   9   6  -1       12.75       11.05      2.22 o 
  10   6  -1       66.96       68.02      6.77 o 
  11   6  -1       39.65       42.46      4.99 o 
  12   6  -1      182.19      191.22      9.54 o 
  13   6  -1       42.62       58.48     12.02 o 
  14   6  -1       68.70       62.39      6.07 o 
  15   6  -1        9.11       12.61      4.45 o 
  16   6  -1       30.55       31.96      5.40 o 
  17   6  -1      155.30      165.02      9.58 o 
  18   6  -1       21.49       21.58      5.40 o 
  19   6  -1       16.15        9.38      4.45 o 
   0   7  -1       37.97       32.04      6.49 o 
   1   7  -1       18.97       17.42      2.69 o 
   2   7  -1       25.97       30.23      3.26 o 
   3   7  -1       14.88       15.89      2.94 o 
   4   7  -1       81.54       89.64      3.87 o 
   5   7  -1        4.62        5.99      2.05 o 
   6   7  -1       16.23       18.06      2.60 o 
   7   7  -1       16.28       19.00      3.20 o 
   8   7  -1       10.21        5.63      2.71 o 
   9   7  -1       11.98       15.63      4.23 o 
  10   7  -1       15.84       16.05      3.60 o 
  11   7  -1        7.56        2.78      7.06 o 
  12   7  -1        0.70       -0.57      3.24 o 
  13   7  -1        4.33        7.42      3.91 o 
  14   7  -1        1.97        3.62      3.64 o 
  15   7  -1        6.00        6.63      3.94 o 
  16   7  -1        0.53        2.53      4.29 o 
  17   7  -1        0.59       -1.23      4.18 o 
   1   8  -1      175.99      177.57      6.27 o 
   2   8  -1        7.25        9.31      2.79 o 
   3   8  -1       43.93       50.48      4.23 o 
   4   8  -1       99.17      103.74      4.75 o 
   5   8  -1       34.14       41.81      4.33 o 
   6   8  -1       27.02       31.42      4.01 o 
   7   8  -1       81.95       83.98      5.58 o 
   8   8  -1       15.95       21.37      3.82 o 
   9   8  -1        3.26        2.97      3.07 o 
  10   8  -1        0.38        1.91      3.78 o 
  11   8  -1       36.39       41.16      8.78 o 
  12   8  -1       53.33       52.06     11.45 o 
  13   8  -1        1.98        9.24      4.45 o 
  14   8  -1       31.13       28.11      5.80 o 
   0   9  -1        0.24       -0.19      3.51 o 
   1   9  -1       10.57       14.71      3.00 o 
   2   9  -1        2.85        2.10      3.51 o 
   3   9  -1        3.87        7.26      7.25 o 
   4   9  -1        1.14       -0.27      3.64 o 
   5   9  -1        9.97       10.69      4.05 o 
   6   9  -1        1.61        1.36      3.01 o 
   7   9  -1        1.78        0.53      3.03 o 
   8   9  -1        1.69        2.74      3.94 o 
   9   9  -1       15.60       13.36      4.59 o 
   2   0   0     1946.04     2126.25     39.31 o 
   4   0   0     8400.17     8745.91    104.67 o 
   6   0   0    37095.01    38062.52    454.48 o 
   8   0   0     4832.45     5046.75     61.77 o 
  10   0   0       31.84       25.05      1.98 o 
  12   0   0       11.15       13.29      1.90 o 
  14   0   0     2546.20     2450.29     33.13 o 
  16   0   0     1668.00     1755.81     25.79 o 
  18   0   0     2282.94     2368.70     33.59 o 
  20   0   0      848.96      830.15     19.01 o 
  22   0   0        1.98        3.18      4.02 o 
  24   0   0       61.15       88.55     10.31 o 
   1   1   0       24.40       20.39      0.72 o 
   2   1   0        1.31        0.92      0.40 o 
   3   1   0      309.30      280.06      3.36 o 
   4   1   0        0.17       -0.71      0.47 o 
   5   1   0       43.39       49.59      1.76 o 
   6   1   0      114.56      108.21      2.21 o 
   7   1   0        0.05        0.72      0.71 o 
   8   1   0       96.42       93.83      2.13 o 
   9   1   0       21.33       22.80      1.29 o 
  10   1   0      377.24      396.71      5.21 o 
  11   1   0      148.31      148.06      3.05 o 
  12   1   0       42.34       45.42      1.95 o 
  13   1   0       17.79       13.87      1.46 o 
  14   1   0      222.91      217.29      4.82 o 
  15   1   0       16.53       15.13      1.83 o 
  16   1   0       11.12       14.47      1.96 o 
  17   1   0       82.48       83.36      3.27 o 
  18   1   0       86.02       86.35      3.84 o 
  19   1   0      177.40      181.17      5.23 o 
  20   1   0      153.99      153.68      4.98 o 
  21   1   0        2.46        3.68      2.86 o 
  22   1   0       16.29       14.53      3.59 o 
  23   1   0        5.42        2.54      3.36 o 
  24   1   0        0.62       -1.07      3.35 o 
  25   1   0        5.84        7.33      8.97 o 
   0   2   0    25759.51    27120.54    564.87 o 
   1   2   0     1350.56     1507.62     45.04 o 
   2   2   0     1158.54     1065.79     13.63 o 
   3   2   0      172.48      200.64      3.30 o 
   4   2   0     1053.27     1110.92     18.12 o 
   5   2   0     6182.46     6279.07     58.21 o 
   6   2   0     1060.24      997.13     10.64 o 
   7   2   0        4.56        2.67      0.85 o 
   8   2   0       34.85       38.94      3.44 o 
   9   2   0     5089.12     5361.56     50.74 o 
  10   2   0      431.43      454.50      7.45 o 
  11   2   0      664.35      664.62      8.63 o 
  12   2   0      888.75      898.49     11.04 o 
  13   2   0      925.18      961.29     11.79 o 
  14   2   0       19.90       24.05      2.29 o 
  15   2   0        0.11        4.34      1.68 o 
  16   2   0       90.28      115.91      5.10 o 
  17   2   0      172.21      165.24      4.76 o 
  18   2   0     1024.77     1016.57     15.15 o 
  19   2   0      132.58      128.73      5.04 o 
  20   2   0       11.05       12.68      4.30 o 
  21   2   0        4.08       -2.54      2.86 o 
  22   2   0        3.00        3.69      3.81 o 
  23   2   0       30.13       51.03      5.14 o 
  24   2   0       14.88       20.17      5.11 o 
   1   3   0     2471.35     2529.07     38.99 o 
   2   3   0       81.75       80.71      3.37 o 
   3   3   0     1372.75     1372.35     15.94 o 
   4   3   0        5.44        5.43      0.87 o 
   5   3   0     1069.41     1100.35     13.31 o 
   6   3   0       57.24       54.21      2.14 o 
   7   3   0      626.84      621.94      9.80 o 
   8   3   0       54.78       48.63      2.32 o 
   9   3   0        1.19        0.72      1.01 o 
  10   3   0       94.48       88.31      3.11 o 
  11   3   0      113.24      113.94      3.20 o 
  12   3   0      138.94      126.52      3.99 o 
  13   3   0       69.92       66.12      2.82 o 
  14   3   0        1.07        0.16      1.50 o 
  15   3   0        1.99        2.31      1.89 o 
  16   3   0       84.72       73.69      3.76 o 
  17   3   0        5.70       10.20      2.33 o 
  18   3   0        8.86       11.90      3.15 o 
  19   3   0       98.50       95.74      6.37 o 
  20   3   0        8.04        3.46      3.07 o 
  21   3   0        1.30        5.65      3.43 o 
  22   3   0        0.00       -0.88      3.23 o 
  23   3   0        8.53       24.41      8.18 o 
  24   3   0        0.11       -1.95      4.51 o 
   0   4   0     1470.20     1525.14     35.88 o 
   1   4   0      137.10      153.89      4.99 o 
   2   4   0       34.80       40.31      2.37 o 
   3   4   0      132.21      138.54      3.35 o 
   4   4   0     1288.90     1284.14     15.62 o 
   5   4   0     3925.80     4225.33     45.75 o 
   6   4   0        3.92       10.92      5.15 o 
   7   4   0       33.63       33.12      1.97 o 
   8   4   0      719.78      620.75     10.29 o 
   9   4   0     1615.28     1824.02     21.80 o 
  10   4   0       50.36       45.06      2.46 o 
  11   4   0     1050.89     1030.98     28.58 o 
  12   4   0      129.78      135.64      6.24 o 
  13   4   0      150.36      152.63      7.42 o 
  14   4   0      223.99      223.45     10.50 o 
  15   4   0       91.54      103.05      6.61 o 
  16   4   0       32.53       35.86      4.99 o 
  17   4   0        2.15        0.96      4.20 o 
  18   4   0        0.72        6.13      4.39 o 
  19   4   0       28.79       21.42      4.86 o 
  20   4   0       45.25       40.45      5.76 o 
  21   4   0       30.69       32.56      5.65 o 
  22   4   0       26.22       30.11      5.65 o 
  23   4   0       60.58       71.27      8.21 o 
   1   5   0      806.22      856.34     18.32 o 
   2   5   0        2.22        3.97      1.38 o 
   3   5   0      133.82      124.44      3.49 o 
   4   5   0        6.57        5.07      1.30 o 
   5   5   0      214.57      220.44      4.76 o 
   6   5   0       12.11       14.78      1.72 o 
   7   5   0      510.87      491.90      8.89 o 
   8   5   0        2.80        3.09      1.62 o 
   9   5   0       47.84       49.08      3.23 o 
  10   5   0        7.49        7.14      2.82 o 
  11   5   0       26.74       30.35      5.92 o 
  12   5   0        3.61       -0.74      2.86 o 
  13   5   0       54.47       49.42      5.13 o 
  14   5   0        6.08        2.50      2.93 o 
  15   5   0        6.08        0.00      2.70 o 
  16   5   0        0.22       -2.29      2.93 o 
  17   5   0        0.44       -3.93      3.63 o 
  18   5   0        3.74        2.88      3.64 o 
  19   5   0        0.37       -3.05      3.51 o 
  20   5   0        0.83       -0.52      3.75 o 
  21   5   0        0.53       -3.70      5.92 o 
   0   6   0      237.35      222.51     10.69 o 
   1   6   0      286.84      320.67      7.55 o 
   2   6   0        1.96        2.49      1.49 o 
   3   6   0      111.22      104.13      3.66 o 
   4   6   0       36.78       32.58      2.31 o 
   5   6   0       20.22       26.21      2.20 o 
   6   6   0        7.47        8.51      2.07 o 
   7   6   0      246.83      220.81      8.89 o 
   8   6   0       17.21       28.24      6.11 o 
   9   6   0      280.37      269.17     24.05 o 
  10   6   0       21.48       23.71      4.18 o 
  11   6   0        8.67        4.20      2.97 o 
  12   6   0        2.44       -0.13      2.82 o 
  13   6   0        0.24       -2.73      2.66 o 
  14   6   0        2.38       10.90      3.91 o 
  15   6   0       43.76       47.92      5.80 o 
  16   6   0        9.72       13.56      6.30 o 
  17   6   0        4.85        5.16      3.91 o 
  18   6   0       15.75       15.38      4.84 o 
  19   6   0        8.97       13.26      4.99 o 
  20   6   0       11.85       11.64      4.86 o 
   1   7   0        9.60       11.59      1.85 o 
   2   7   0       48.12       51.73      3.73 o 
   3   7   0        2.41        3.99      2.02 o 
   4   7   0        8.39       11.44      2.40 o 
   5   7   0        5.37        6.84      3.09 o 
   6   7   0       36.86       36.95      4.72 o 
   7   7   0        1.98        2.85      3.09 o 
   8   7   0        6.29       10.31      4.96 o 
   9   7   0        1.20       -0.53      3.05 o 
  10   7   0        3.30       -1.15      2.97 o 
  11   7   0        4.10        2.48      3.24 o 
  12   7   0       19.17       25.53      4.96 o 
  13   7   0        5.83       -1.76      3.37 o 
  14   7   0        1.00       -1.18      3.37 o 
  15   7   0        0.71       -3.76      3.64 o 
  16   7   0        8.77        4.77      3.78 o 
  17   7   0        0.96        3.24      4.05 o 
   0   8   0       49.72       61.02     10.69 o 
   1   8   0      217.96      206.88      6.19 o 
   2   8   0      129.21      127.78      7.42 o 
   3   8   0      150.95      146.49      8.59 o 
   4   8   0      160.78      144.84     17.37 o 
   5   8   0      111.13      102.64      7.44 o 
   6   8   0       44.27       60.66      6.07 o 
   7   8   0        0.36        3.44      4.96 o 
   8   8   0        1.68        7.06      3.78 o 
   9   8   0      129.44      126.76     20.23 o 
  10   8   0       52.75       67.52     10.88 o 
  11   8   0        2.50        9.04      4.29 o 
  12   8   0        1.14        0.13      3.64 o 
  13   8   0        2.44        4.47      4.18 o 
  14   8   0       31.35       44.95      9.35 o 
   1   9   0        9.18       17.18      6.49 o 
   2   9   0       15.93       18.45      4.56 o 
   3   9   0       13.28       12.49      4.45 o 
   4   9   0        0.90       -0.19      3.51 o 
   5   9   0        3.91        0.76      5.34 o 
   6   9   0       16.67        9.92      5.73 o 
   7   9   0       18.97       26.56      5.26 o 
   8   9   0        0.21        1.36      3.75 o 
   9   9   0        1.08        1.15      4.05 o 
   4   0   1      695.80      761.81     19.08 o 
   6   0   1     4167.88     4120.08     49.90 o 
   8   0   1    11104.17    11607.73    137.99 o 
  10   0   1     4033.51     4426.80     55.18 o 
  12   0   1     1377.81     1354.05     19.14 o 
  14   0   1       35.44       35.03      2.85 o 
  16   0   1     1213.20     1201.13     18.88 o 
  18   0   1      504.43      492.52     18.75 o 
  20   0   1      247.61      260.72     11.06 o 
  22   0   1       45.62       45.42      7.25 o 
  24   0   1       13.14       14.50      6.11 o 
   0   1   1      129.93      130.91      4.58 o 
   1   1   1        7.77        8.63      0.92 o 
   2   1   1       76.55       73.78      2.29 o 
   3   1   1        7.00        5.98      0.76 o 
   4   1   1      107.87       96.62      3.23 o 
   5   1   1      146.18      144.30      3.25 o 
   6   1   1       34.04       37.71      2.54 o 
   7   1   1      220.56      227.55      4.00 o 
   8   1   1      157.47      149.50      2.80 o 
   9   1   1        6.21        5.92      0.97 o 
  10   1   1       14.07       13.98      1.31 o 
  11   1   1       43.92       42.99      1.90 o 
  12   1   1       59.06       63.44      2.34 o 
  13   1   1      133.80      131.66      3.35 o 
  14   1   1      147.30      145.70      3.69 o 
  15   1   1        5.55        5.32      1.66 o 
  16   1   1       62.94       64.08      2.94 o 
  17   1   1       64.57       63.02      3.17 o 
  18   1   1       99.28      100.47      6.56 o 
  19   1   1       15.63       18.84      3.58 o 
  20   1   1      107.87      111.74      5.01 o 
  21   1   1       18.84       19.11      3.03 o 
  22   1   1       21.76       19.72      3.82 o 
  23   1   1        6.09        5.34      5.34 o 
  24   1   1       14.36       16.79      6.87 o 
  25   1   1        0.16        4.58      6.11 o 
   1   2   1    12947.82    13776.74    168.07 o 
   2   2   1    18735.33    19839.78    246.21 o 
   3   2   1    23752.04    24840.32    261.49 o 
   4   2   1     2131.28     2261.76     24.49 o 
   5   2   1     1001.92     1108.30     14.44 o 
   6   2   1      957.91     1033.38     13.60 o 
   7   2   1     3506.44     3558.47     43.99 o 
   8   2   1     3551.94     3943.05     48.16 o 
   9   2   1      951.16      903.65     14.72 o 
  10   2   1      330.85      332.81      5.60 o 
  11   2   1     1317.64     1360.08     16.63 o 
  12   2   1      278.20      303.69      5.08 o 
  13   2   1      911.36      939.75     11.32 o 
  14   2   1      207.56      209.96      5.88 o 
  15   2   1      182.04      176.97      4.91 o 
  16   2   1      326.29      314.05      6.79 o 
  17   2   1      984.73      976.70     20.50 o 
  18   2   1      301.93      310.24      8.72 o 
  19   2   1       34.50       42.81      5.20 o 
  20   2   1       97.64       93.56      5.40 o 
  21   2   1      213.44      219.86      7.75 o 
  22   2   1       13.99       16.98      4.59 o 
  23   2   1       26.25       25.92      5.38 o 
  24   2   1       22.94       25.52      5.65 o 
   0   3   1     1234.53     1241.82     20.76 o 
   1   3   1       33.28       36.02      1.71 o 
   2   3   1     1418.17     1479.24     20.00 o 
   3   3   1      123.17      127.90      3.13 o 
   4   3   1     1011.85     1025.37     13.61 o 
   5   3   1      128.42      131.00      2.96 o 
   6   3   1      559.28      545.60      8.04 o 
   7   3   1      139.59      135.96      3.08 o 
   8   3   1      432.66      402.59      6.64 o 
   9   3   1      376.28      349.07      8.60 o 
  10   3   1      247.61      246.16      5.11 o 
  11   3   1      134.18      131.45      3.52 o 
  12   3   1       64.40       61.18      4.16 o 
  13   3   1       29.17       30.13      2.80 o 
  14   3   1       18.11       18.91      3.64 o 
  15   3   1      143.23      135.31     13.17 o 
  16   3   1       51.40       52.01      5.11 o 
  17   3   1      118.04      115.90      7.06 o 
  18   3   1       21.06       24.64      4.56 o 
  19   3   1        4.45        3.73      3.30 o 
  20   3   1        8.44        8.02      4.02 o 
  21   3   1       16.25       14.39      4.45 o 
  22   3   1        8.67        7.14      4.29 o 
  23   3   1        7.61        1.95      4.39 o 
  24   3   1        7.21        2.96      4.56 o 
   1   4   1      756.26      848.72     11.13 o 
   2   4   1      219.16      185.33      3.91 o 
   3   4   1     1061.51     1077.11     13.08 o 
   4   4   1      620.93      593.64      9.11 o 
   5   4   1        7.21        6.14      1.20 o 
   6   4   1      491.78      461.12      7.58 o 
   7   4   1      527.10      553.75      8.88 o 
   8   4   1     1024.54     1019.77     14.36 o 
   9   4   1       75.85       72.90      6.87 o 
  10   4   1       80.34       71.75      7.25 o 
  11   4   1       39.99       38.93      6.11 o 
  12   4   1      345.13      352.31     20.80 o 
  13   4   1      154.75      156.70      7.42 o 
  14   4   1      239.15      222.84      9.16 o 
  15   4   1      402.42      377.81     19.85 o 
  16   4   1       33.43       33.82      4.84 o 
  17   4   1      318.26      307.01     11.30 o 
  18   4   1       22.82       19.49      4.40 o 
  19   4   1       33.01       33.77      5.22 o 
  20   4   1       26.75       30.33     11.83 o 
  21   4   1       21.85       34.05      5.65 o 
  22   4   1        0.42        1.45      4.12 o 
  23   4   1        3.24       -0.70      4.12 o 
   0   5   1       55.32       48.16      3.37 o 
   1   5   1       84.76       80.41      2.90 o 
   2   5   1       34.43       33.00      2.02 o 
   3   5   1       76.74       75.65      2.40 o 
   4   5   1       36.20       36.47      1.88 o 
   5   5   1       16.94       18.64      1.54 o 
   6   5   1       22.58       21.03      2.60 o 
   7   5   1       31.86       24.43      4.96 o 
   8   5   1       22.51       25.95      5.34 o 
   9   5   1      171.68      162.97     10.69 o 
  10   5   1       14.57       17.18      4.96 o 
  11   5   1       15.60       13.74      4.96 o 
  12   5   1        9.19       12.95      3.37 o 
  13   5   1        9.58       11.53      3.37 o 
  14   5   1       10.84       19.11      4.05 o 
  15   5   1       49.83       60.45      6.07 o 
  16   5   1        0.17       -0.32      3.09 o 
  17   5   1       28.58       26.33      4.77 o 
  18   5   1        4.81        5.46      4.39 o 
  19   5   1        9.94       11.84      4.77 o 
  20   5   1        3.95       -5.05      3.37 o 
  21   5   1        4.04       -2.42      3.58 o 
   1   6   1      894.82      886.40     13.01 o 
   2   6   1      773.28      766.15     11.56 o 
   3   6   1      268.00      270.22      5.84 o 
   4   6   1      243.02      233.00      6.04 o 
   5   6   1      101.08       94.65      8.40 o 
   6   6   1      395.45      371.74     16.41 o 
   7   6   1      132.96      148.85     10.69 o 
   8   6   1      382.15      391.59     17.94 o 
   9   6   1       13.74        4.58      4.58 o 
  10   6   1       66.35       58.01      8.02 o 
  11   6   1       39.86       35.50      7.25 o 
  12   6   1      190.49      195.18      9.13 o 
  13   6   1       44.96       47.58      5.67 o 
  14   6   1       68.95       60.32      6.21 o 
  15   6   1        9.57        8.55      7.82 o 
  16   6   1       31.07       43.04      5.94 o 
  17   6   1      153.87      153.22     14.12 o 
  18   6   1       22.16       25.48      5.73 o 
  19   6   1       16.13       16.22      4.86 o 
   0   7   1       36.96       37.46      5.34 o 
   1   7   1       19.27       16.97      2.28 o 
   2   7   1       26.15       32.36      3.29 o 
   3   7   1       14.97       16.79      5.34 o 
   4   7   1       81.23       90.46      8.78 o 
   5   7   1        4.49        0.00      3.44 o 
   6   7   1       16.50       11.83      4.96 o 
   7   7   1       16.14       12.98      4.96 o 
   8   7   1        9.82        9.16      5.34 o 
   9   7   1       12.28       14.12      5.73 o 
  10   7   1       16.04       14.89      5.73 o 
  11   7   1        7.61        4.96      5.34 o 
  12   7   1        0.68        1.91      3.64 o 
  13   7   1        4.21        6.28      3.85 o 
  14   7   1        1.92       -0.07      3.39 o 
  15   7   1        5.93        2.62      3.75 o 
  16   7   1        0.52        4.01      4.18 o 
  17   7   1        0.62       -0.92      3.85 o 
   1   8   1      169.31      154.73      7.77 o 
   2   8   1        6.54       -0.38      4.20 o 
   3   8   1       45.77       54.20      8.02 o 
   4   8   1       98.15      103.43     10.31 o 
   5   8   1       35.03       33.97      7.25 o 
   6   8   1       26.53       27.48      6.87 o 
   7   8   1       78.74       67.94      9.54 o 
   8   8   1       15.60       19.47      7.25 o 
   9   8   1        3.55        7.63      5.73 o 
  10   8   1        0.38        1.15      5.34 o 
  11   8   1       37.25       36.64      8.40 o 
  12   8   1       52.72       57.74     12.79 o 
  13   8   1        1.62        0.37      4.39 o 
  14   8   1       31.34       34.90      6.68 o 
   3   9   1        3.98        5.73      5.73 o 
   4   9   1        1.09        0.76      4.96 o 
   5   9   1        9.91       11.45      6.11 o 
   6   9   1        1.66        3.44      5.73 o 
   7   9   1        1.74        1.91      5.34 o 
   8   9   1        1.65       -1.15      5.34 o 
   9   9   1       15.42       13.36      7.25 o 
   8   0   2     4051.78     4225.06     97.71 o 
  10   0   2    10295.51    11741.17    175.93 o 
  12   0   2      179.93      167.74      9.92 o 
  14   0   2      623.38      628.36     23.66 o 
  16   0   2       48.87       58.60      3.66 o 
  18   0   2        4.67        2.19      2.81 o 
   1   1   2       59.44       57.25      4.20 o 
   2   1   2      135.33      133.58      6.11 o 
   3   1   2      136.83      126.71      6.11 o 
   4   1   2      712.46      719.44     19.85 o 
   5   1   2      157.22      172.90      8.02 o 
   6   1   2      958.43      951.88     25.95 o 
   7   1   2       35.93       39.64      3.24 o 
   8   1   2      810.76      813.01     14.76 o 
   9   1   2       53.74       62.19      3.18 o 
  10   1   2     1037.23     1109.56     15.57 o 
  11   1   2       79.23       78.19      2.63 o 
  12   1   2      369.45      340.36      5.86 o 
  13   1   2       16.15       15.75      1.70 o 
  14   1   2      116.93      121.81      3.69 o 
  15   1   2       15.03       20.37      2.06 o 
  16   1   2       38.18       35.78      3.02 o 
  17   1   2       29.55       34.80      3.31 o 
  18   1   2       11.19        9.07      2.60 o 
  19   1   2        1.91        1.30      3.11 o 
  20   1   2       18.42       21.48      4.22 o 
  21   1   2       16.38       21.37      6.87 o 
  22   1   2        3.12        2.67      6.11 o 
  23   1   2       12.31       10.69      6.87 o 
  24   1   2        1.71       -2.67      6.49 o 
   0   2   2     5332.00     5672.73    122.90 o 
   1   2   2     5188.23     5661.79     88.24 o 
   2   2   2     2012.27     2111.63     34.12 o 
   3   2   2     1214.08     1266.87     21.82 o 
   4   2   2      279.38      301.14     11.07 o 
   5   2   2     3346.48     3373.18     78.24 o 
   6   2   2       11.60        9.92      3.05 o 
   7   2   2      372.11      417.54     14.89 o 
   8   2   2      600.55      614.10     20.23 o 
   9   2   2      911.61      824.57     11.35 o 
  10   2   2      776.55      769.68     13.91 o 
  11   2   2      301.40      273.50      6.35 o 
  12   2   2       41.43       50.13      4.77 o 
  13   2   2      456.88      474.13      9.04 o 
  14   2   2       26.80       30.04      2.67 o 
  15   2   2      208.39      204.69      8.15 o 
  16   2   2      115.47      114.63      6.33 o 
  17   2   2        8.82        6.95      3.03 o 
  18   2   2      190.61      172.86      8.07 o 
  19   2   2      274.47      297.66     10.70 o 
  20   2   2       32.92       37.49      5.04 o 
  21   2   2       68.83       70.54      6.33 o 
  22   2   2       15.13       14.50      6.68 o 
  23   2   2       11.43       14.06      4.67 o 
  24   2   2       14.34       25.57      8.40 o 
   1   3   2      458.77      482.05     10.12 o 
   2   3   2       19.84       20.97      2.01 o 
   3   3   2      304.85      319.21     13.55 o 
   4   3   2      162.70      170.52      5.15 o 
   5   3   2      318.30      328.13      7.48 o 
   6   3   2      337.72      349.61     13.74 o 
   7   3   2      147.97      143.89      8.40 o 
   8   3   2       43.19       44.27      5.34 o 
   9   3   2      150.47      137.78      9.16 o 
  10   3   2       70.13       59.54      6.49 o 
  11   3   2      120.42      109.92      8.40 o 
  12   3   2      110.08      106.49      8.78 o 
  13   3   2       24.75       24.43      5.73 o 
  14   3   2       78.82       76.19     11.45 o 
  15   3   2       19.77       22.54      3.85 o 
  16   3   2       39.12       32.83      4.56 o 
  17   3   2       37.22       32.06      4.67 o 
  18   3   2       44.31       47.72      6.49 o 
  19   3   2        9.38       17.36      4.22 o 
  20   3   2       40.09       33.06      5.22 o 
  21   3   2       40.39       40.00      5.65 o 
  22   3   2        1.88        1.50      3.75 o 
  23   3   2        0.51       -1.07      4.02 o 
   0   4   2    11438.02    12206.88    269.08 o 
   1   4   2     2241.27     2290.69     39.25 o 
   2   4   2      837.35      780.74     15.50 o 
   3   4   2     1226.10     1309.26     23.68 o 
   4   4   2     2849.17     3031.11     38.24 o 
   5   4   2     1094.54     1103.30     20.32 o 
   6   4   2     1557.90     1605.05     57.63 o 
   7   4   2       90.92       95.80      7.63 o 
   8   4   2      197.78      182.06     10.69 o 
   9   4   2      122.45      118.70      9.16 o 
  10   4   2      527.14      528.99     20.61 o 
  11   4   2      127.32      163.35     10.69 o 
  12   4   2       79.12       82.82      8.78 o 
  13   4   2       84.38       84.35      8.78 o 
  14   4   2      393.35      374.63     11.95 o 
  15   4   2      209.30      208.75      9.01 o 
  16   4   2      219.42      225.34      9.73 o 
  17   4   2       21.96       27.60      4.77 o 
  18   4   2      325.28      310.04     25.00 o 
  19   4   2      226.43      240.99     10.60 o 
  20   4   2      160.14      153.47      8.74 o 
  21   4   2       27.58       27.44     11.07 o 
  22   4   2        2.26       -2.12      3.58 o 
   1   5   2      195.81      208.95      7.00 o 
   2   5   2       69.94       63.79      4.02 o 
   3   5   2      368.56      364.55      9.51 o 
   4   5   2        4.72        5.29      1.83 o 
   5   5   2       54.06       53.43      6.49 o 
   6   5   2        9.08        7.63      3.82 o 
   7   5   2       70.61       68.32      7.25 o 
   8   5   2       18.57       20.23      5.34 o 
   9   5   2       87.08       79.01      8.40 o 
  10   5   2        3.38        7.25      4.58 o 
  11   5   2       70.37       59.92      8.02 o 
  12   5   2       15.22       13.74      5.73 o 
  13   5   2       51.23       51.14      8.40 o 
  14   5   2        0.67        2.67      5.34 o 
  15   5   2       59.46       69.63      6.30 o 
  16   5   2       21.89       25.26      4.84 o 
  17   5   2       29.38       32.36      5.13 o 
  18   5   2        7.35       11.35      4.45 o 
  19   5   2       10.97       17.11      4.84 o 
  20   5   2       13.06        9.81      7.06 o 
  21   5   2        0.72       -2.08      3.91 o 
   0   6   2      648.24      667.54     21.37 o 
   1   6   2      232.63      222.21     14.50 o 
   2   6   2      173.52      170.33     10.50 o 
   3   6   2      176.55      167.93     10.69 o 
   4   6   2       75.27       61.45      7.25 o 
   5   6   2      187.55      191.22     11.83 o 
   6   6   2      492.62      471.36     19.47 o 
   7   6   2       37.59       44.27      7.25 o 
   8   6   2       78.68       75.95      8.78 o 
   9   6   2      234.99      238.92     14.50 o 
  10   6   2      103.59       94.65     10.31 o 
  11   6   2       69.22       64.50      9.16 o 
  12   6   2      156.36      144.65     11.83 o 
  13   6   2      106.02      118.70     11.45 o 
  14   6   2      145.47      144.27     12.60 o 
  15   6   2       70.55       70.04     10.69 o 
  16   6   2       59.63       50.32     12.21 o 
  17   6   2        5.44        8.02      7.25 o 
  18   6   2       47.65       53.82      6.75 o 
  19   6   2       31.99       27.61      5.40 o 
   1   7   2       10.46        4.20      3.82 o 
   2   7   2       25.70       27.48      5.73 o 
   3   7   2        1.83       -0.76      3.82 o 
   4   7   2       25.11       16.79      5.34 o 
   5   7   2       14.92       14.89      5.34 o 
   6   7   2       37.15       43.51      7.63 o 
   7   7   2       20.03       25.57      6.11 o 
   8   7   2       16.80        8.40      5.34 o 
   9   7   2        9.17       10.69      5.73 o 
  10   7   2        0.92        1.91      5.34 o 
  11   7   2       11.34       18.70      6.87 o 
  12   7   2       85.90       80.15     10.31 o 
  13   7   2        3.14       14.89      6.87 o 
  14   7   2        3.89        3.82      6.11 o 
  15   7   2        8.99       10.17      4.56 o 
  16   7   2       31.06       38.06      6.05 o 
   2   8   2       71.03       67.56      8.78 o 
   3   8   2       76.69       67.94      8.78 o 
   4   8   2       46.86       64.12      8.78 o 
   5   8   2      278.81      300.37     16.79 o 
   6   8   2       65.10       70.61      9.54 o 
   7   8   2       28.71       27.10      7.25 o 
   8   8   2        2.24        1.53      4.96 o 
   9   8   2      124.73      123.28     12.60 o 
  10   8   2       61.08       54.96      9.54 o 
  11   8   2       93.15      104.96     12.21 o 
  12   8   2       26.47       23.28      7.63 o 
  13   8   2       11.62       10.69      6.87 o 
   5   9   2        2.51        6.11      5.73 o 
   6   9   2        5.14       -3.05      5.34 o 
   7   9   2        8.42        2.67      6.11 o 
   8   9   2        3.68       -3.82      5.73 o 
  12   0   3      692.15      535.86     14.89 o 
  14   0   3      238.61      204.19      8.78 o 
   5   1   3       19.36       14.12      3.44 o 
   6   1   3      477.24      481.28     16.41 o 
   7   1   3       49.14       56.49      5.73 o 
   8   1   3       40.40       32.82      4.96 o 
   9   1   3       13.81       15.33      1.74 o 
  10   1   3       32.99       28.51      2.35 o 
  11   1   3        7.83       10.00      1.76 o 
  12   1   3       45.26       42.87      3.29 o 
  13   1   3        0.64        1.01      2.01 o 
  14   1   3       12.54       13.95      5.73 o 
  15   1   3        1.43       -1.53      2.01 o 
  16   1   3        1.20       -0.90      2.35 o 
  17   1   3        8.28        3.39      2.69 o 
  18   1   3        5.32        6.35      4.58 o 
  19   1   3       10.47        0.00      5.73 o 
  20   1   3        7.48       13.74      6.87 o 
  21   1   3       11.45       10.69      6.87 o 
   1   2   3     2004.22     2100.32     50.00 o 
   2   2   3      772.32      956.84     25.19 o 
   3   2   3     4170.26     4442.99     99.62 o 
   4   2   3       16.09       12.21      3.05 o 
   5   2   3      131.14      142.74      8.40 o 
   6   2   3       28.19       33.21      4.96 o 
   7   2   3     4881.25     5243.73    122.13 o 
   8   2   3      935.02     1009.51     30.15 o 
   9   2   3      447.90      467.54     17.56 o 
  10   2   3       93.09      104.20      8.40 o 
  11   2   3     1573.31     1485.83     42.75 o 
  12   2   3       24.88       19.85      5.34 o 
  13   2   3      542.85      525.17     20.61 o 
  14   2   3       89.65      106.87      9.16 o 
  15   2   3      133.30      132.31      6.68 o 
  16   2   3       28.82       21.70      3.85 o 
  17   2   3      119.19      122.45      6.88 o 
  18   2   3       78.79       66.39      5.50 o 
  19   2   3        9.98        3.82      3.18 o 
  20   2   3       58.22       52.12      5.50 o 
  21   2   3       60.95       67.56      9.92 o 
  22   2   3        8.87        9.16      7.25 o 
  23   2   3        8.14       26.72      8.78 o 
   0   3   3      680.74      713.72     20.23 o 
   1   3   3      134.41      135.90      4.99 o 
   2   3   3      107.77      103.68      4.40 o 
   3   3   3      146.98      155.95      5.13 o 
   4   3   3       66.56       65.27      6.11 o 
   5   3   3        8.84        5.73      3.05 o 
   6   3   3      168.66      167.93      9.54 o 
   7   3   3      130.74      124.42      8.40 o 
   8   3   3      124.90      112.97      8.02 o 
   9   3   3      181.19      168.70     10.69 o 
  10   3   3       22.51       26.72      5.34 o 
  11   3   3       92.34       83.59      8.02 o 
  12   3   3       90.06       75.19      8.02 o 
  13   3   3       18.02       13.74      5.34 o 
  14   3   3       74.03       82.82      9.16 o 
  15   3   3       33.80       49.62      8.02 o 
  16   3   3       35.64       35.59      4.56 o 
  17   3   3       23.47       25.85      4.77 o 
  18   3   3        5.33        7.01      3.82 o 
  19   3   3       34.69       38.74      5.13 o 
  20   3   3       15.73       16.36      4.45 o 
  21   3   3        5.67        8.59      4.02 o 
  22   3   3        7.02        0.53      3.85 o 
  23   3   3       11.01        3.05      6.87 o 
   1   4   3      500.15      561.36     12.55 o 
   2   4   3     3846.73     4025.15     66.19 o 
   3   4   3      561.16      596.41     12.99 o 
   4   4   3      705.80      679.52     24.05 o 
   5   4   3      487.89      458.76     17.56 o 
   6   4   3      513.03      476.70     17.94 o 
   7   4   3      233.07      191.22     11.45 o 
   8   4   3      204.77      188.54     11.07 o 
   9   4   3      161.79      159.54     10.31 o 
  10   4   3      173.32      176.33     11.83 o 
  11   4   3      433.17      435.48     19.08 o 
  12   4   3      202.71      207.25     12.98 o 
  13   4   3       10.45       13.74      5.73 o 
  14   4   3        6.60        6.11      5.34 o 
  15   4   3       92.95       88.17      9.92 o 
  16   4   3      257.48      260.24     20.42 o 
  17   4   3      160.00      158.44     12.98 o 
  18   4   3      204.16      200.03      9.61 o 
  19   4   3       37.81       38.24      5.59 o 
  20   4   3       88.53      101.63      7.79 o 
  21   4   3        5.45        5.45      3.85 o 
   0   5   3       26.80       30.92      4.58 o 
   1   5   3       65.19       64.91      4.29 o 
   2   5   3       51.09       49.18      3.75 o 
   3   5   3       27.99       25.57      4.96 o 
   4   5   3       28.27       28.63      5.34 o 
   5   5   3       55.28       58.78      6.87 o 
   6   5   3        1.07        5.34      4.20 o 
   7   5   3       56.45       70.23      8.02 o 
   8   5   3        1.34        3.44      4.20 o 
   9   5   3      182.12      170.99     11.83 o 
  10   5   3       41.13       33.97      6.87 o 
  11   5   3       93.83       96.56      9.92 o 
  12   5   3       18.08       20.99      6.49 o 
  13   5   3      131.08      125.95     11.83 o 
  14   5   3       21.60       20.23      6.49 o 
  15   5   3        0.71        4.20      5.73 o 
  16   5   3        9.31       14.12      6.49 o 
  17   5   3       12.18       15.13      4.30 o 
  18   5   3        3.00        5.36      3.85 o 
  19   5   3       19.58       19.36      4.84 o 
  20   5   3       10.99       18.62      5.04 o 
   1   6   3      266.63      259.83      8.89 o 
   2   6   3     1398.96     1111.80     34.73 o 
   3   6   3      539.51      534.72     20.61 o 
   4   6   3      602.48      546.17     21.37 o 
   5   6   3       27.19       32.82      6.49 o 
   6   6   3      574.31      559.91     22.14 o 
   7   6   3      314.29      298.85     15.65 o 
   8   6   3      507.83      451.89     20.23 o 
   9   6   3       91.30       92.75      9.92 o 
  10   6   3       34.27       49.62      8.40 o 
  11   6   3      150.78      149.61     12.60 o 
  12   6   3      368.94      380.90     19.85 o 
  13   6   3       85.57       96.94     11.45 o 
  14   6   3      128.55      135.87     12.98 o 
  15   6   3       33.88       42.37      9.54 o 
  16   6   3      122.08      106.49     12.21 o 
  17   6   3       67.54       62.31      6.78 o 
  18   6   3       51.96       56.82     11.45 o 
   1   7   3       12.62       16.41      5.34 o 
   2   7   3       10.67        9.54      4.96 o 
   3   7   3        9.88        9.92      4.96 o 
   4   7   3       53.33       69.08      8.40 o 
   5   7   3       18.39       14.12      5.73 o 
   6   7   3        5.33        7.63      5.34 o 
   7   7   3       20.18       14.89      6.49 o 
   8   7   3        0.37        1.91      5.34 o 
   9   7   3       30.40       35.88      8.02 o 
  10   7   3       41.25       47.71      9.16 o 
  11   7   3       15.83       22.90      7.63 o 
  12   7   3       14.15       22.52      7.63 o 
  13   7   3        0.49       -8.02      5.34 o 
  14   7   3       41.21       28.24      8.40 o 
  15   7   3        1.74        2.29      6.87 o 
   4   8   3       71.70       70.61      9.54 o 
   5   8   3      102.27       99.62     11.07 o 
   6   8   3       29.90       16.41      6.49 o 
   7   8   3       27.09       34.73      8.02 o 
   8   8   3       47.30       48.47      8.78 o 
   9   8   3        8.93       15.27      6.49 o 
  10   8   3        6.19        1.91      6.11 o 
  11   8   3       21.07       24.81      8.40 o 
  12   8   3        9.49        3.05      6.49 o 
  15   1   4        0.25        6.49      2.67 o 
   4   2   4      340.87      362.58     14.12 o 
   5   2   4     1885.36     1851.09     48.09 o 
   6   2   4      409.86      409.91     16.03 o 
   7   2   4       32.07       31.68      5.34 o 
   8   2   4       28.42       28.63      5.34 o 
   9   2   4      414.11      382.81     16.41 o 
  10   2   4      127.16      132.82      9.92 o 
  11   2   4      101.87       99.62      9.54 o 
  12   2   4       83.15       82.44      9.16 o 
  13   2   4      283.17      278.24     15.27 o 
  14   2   4       28.60       28.63      6.87 o 
  15   2   4      133.72      120.23     10.69 o 
  16   2   4       69.06       79.77      5.65 o 
  17   2   4       75.92       81.88      5.72 o 
  18   2   4      143.49      139.32      7.63 o 
  19   2   4      174.90      177.09     14.12 o 
  20   2   4       28.82       20.61      8.02 o 
  21   2   4        7.69        8.78      7.25 o 
  22   2   4        0.20       -0.38      6.49 o 
   1   3   4       10.56       11.07      3.44 o 
   2   3   4       77.31       69.85      6.11 o 
   3   3   4       49.46       45.80      5.34 o 
   4   3   4        0.28        0.38      3.05 o 
   5   3   4        9.81       12.60      3.82 o 
   6   3   4        3.93        5.73      3.82 o 
   7   3   4       30.86       27.86      5.34 o 
   8   3   4       98.54      106.10      9.16 o 
   9   3   4       13.67       15.65      4.96 o 
  10   3   4      237.78      223.66     12.98 o 
  11   3   4      160.40      145.80     11.07 o 
  12   3   4       34.90       34.35      7.25 o 
  13   3   4       30.29       26.72      6.87 o 
  14   3   4        6.10        2.67      4.96 o 
  15   3   4       18.39       25.19      7.25 o 
  16   3   4       29.23       12.60      6.49 o 
  17   3   4       12.94       16.88      7.44 o 
  18   3   4        0.87       -1.38      2.95 o 
  19   3   4        0.41        0.15      7.63 o 
  20   3   4       10.76       11.97      3.94 o 
  21   3   4        1.02        4.96      6.49 o 
  22   3   4        5.33       11.45      7.63 o 
   0   4   4      239.83      206.48      9.92 o 
   1   4   4      192.81      185.54      6.61 o 
   2   4   4       93.56       80.73      5.34 o 
   3   4   4       45.16       52.29      6.11 o 
   4   4   4     1709.20     1669.80     45.04 o 
   5   4   4      819.32      801.12     25.95 o 
   6   4   4      794.92      770.59     25.57 o 
   7   4   4      117.03      106.87      8.78 o 
   8   4   4      518.98      488.53     19.85 o 
   9   4   4      502.40      495.40     20.23 o 
  10   4   4     2239.46     2101.08     58.78 o 
  11   4   4       79.01       92.36      9.54 o 
  12   4   4       13.73       14.89      6.11 o 
  13   4   4      340.74      312.59     17.18 o 
  14   4   4      183.07      182.82     13.36 o 
  15   4   4        8.83       14.89      6.49 o 
  16   4   4       26.96       25.95      7.25 o 
  17   4   4       13.46       19.85      6.87 o 
  18   4   4       14.99       17.38      4.22 o 
  19   4   4        9.46       17.48      4.30 o 
  20   4   4        1.54        5.55      3.52 o 
   1   5   4       44.30       42.11      4.20 o 
   2   5   4       35.20       38.17      5.34 o 
   3   5   4       58.49       66.79      7.25 o 
   4   5   4        6.25        6.11      4.20 o 
   5   5   4        3.04        0.76      3.82 o 
   6   5   4       36.04       36.26      6.49 o 
   7   5   4       33.01       31.30      6.49 o 
   8   5   4       35.41       34.35      6.87 o 
   9   5   4      109.04      106.10     10.31 o 
  10   5   4       61.61       56.11      8.40 o 
  11   5   4       90.99       92.36     10.31 o 
  12   5   4       27.90       24.43      7.25 o 
  13   5   4       41.03       42.37      8.40 o 
  14   5   4        2.26       -6.30      4.20 o 
  15   5   4        0.53        4.96      5.73 o 
  16   5   4        7.71       12.21      7.25 o 
  17   5   4       13.32       18.32      8.02 o 
  18   5   4        5.49        9.40     12.40 o 
  19   5   4       10.18       12.84      5.15 o 
   1   6   4      287.90      260.30     12.98 o 
   2   6   4       72.79       68.70      7.63 o 
   3   6   4      107.46      107.25      9.54 o 
   4   6   4      481.77      433.57     18.70 o 
   5   6   4      128.22      121.37     10.31 o 
   6   6   4       68.51       70.23      8.78 o 
   7   6   4      110.81      116.03     10.69 o 
   8   6   4      200.33      208.77     14.12 o 
   9   6   4       61.41       55.34      8.78 o 
  10   6   4       99.62      106.10     11.07 o 
  11   6   4       34.02       32.82      8.40 o 
  12   6   4       25.04       38.17      8.40 o 
  13   6   4        9.05        9.54      6.49 o 
  14   6   4       29.47       40.84      9.54 o 
  15   6   4       38.52       36.64      9.54 o 
  16   6   4       28.29       19.85      7.63 o 
  17   6   4        4.66       -3.44      5.73 o 
   3   7   4       22.80       19.08      6.11 o 
   4   7   4       11.32       14.12      6.11 o 
   5   7   4       15.53        3.44      5.34 o 
   6   7   4       39.84       37.02      7.63 o 
   7   7   4        2.25        3.05      5.73 o 
   8   7   4       10.86       18.32      6.87 o 
   9   7   4        1.37        6.11      6.11 o 
  10   7   4       12.61       14.50      6.87 o 
  11   7   4        2.00       -3.05      6.11 o 
  12   7   4        1.97       -0.38      5.73 o 
  13   7   4        0.09        1.53      6.49 o 
  14   7   4        5.89       10.31      7.25 o 
   6   8   4       72.09       67.94      9.92 o 
   7   8   4       12.91       21.76      7.63 o 
   8   8   4        2.03        4.58      6.49 o 
   9   8   4       43.87       45.42      9.54 o 
  10   8   4       15.10       13.74      7.63 o 
   5   3   5      126.08      111.45      9.16 o 
   6   3   5       37.99       33.59      6.11 o 
   7   3   5        7.30       12.21      5.34 o 
   8   3   5       27.94       30.53      6.87 o 
   9   3   5        9.19       10.31      5.73 o 
  10   3   5      179.19      176.71     12.98 o 
  11   3   5      102.77       95.04      9.92 o 
  12   3   5       22.25       18.32      6.49 o 
  13   3   5       75.01       77.86      9.54 o 
  14   3   5       26.58       30.53      8.02 o 
  15   3   5        6.61        9.54      6.11 o 
  16   3   5       17.51       21.76      7.63 o 
  17   3   5       13.32        5.73      6.11 o 
  18   3   5        4.10        3.82      6.11 o 
  19   3   5        0.38       -8.40      5.73 o 
  20   3   5        2.59        4.20      6.87 o 
   1   4   5      105.14       97.71      7.63 o 
   2   4   5      313.78      303.04     13.74 o 
   3   4   5      372.39      353.04     15.27 o 
   4   4   5       14.68       16.03      4.96 o 
   5   4   5      227.36      200.76     12.21 o 
   6   4   5      286.25      249.61     13.74 o 
   7   4   5      269.55      250.76     14.12 o 
   8   4   5      284.76      279.76     15.27 o 
   9   4   5      208.24      192.36     12.98 o 
  10   4   5       34.51       35.50      7.25 o 
  11   4   5      144.66      153.81     12.21 o 
  12   4   5      135.46      116.03     11.07 o 
  13   4   5      137.83      122.13     11.83 o 
  14   4   5       34.03       30.92      7.63 o 
  15   4   5       27.97       38.55      8.40 o 
  16   4   5       33.67       45.80      9.16 o 
  17   4   5        3.04       -6.87      4.58 o 
  18   4   5       11.74        8.78      6.49 o 
  19   4   5       10.56       13.46      8.02 o 
   1   5   5       50.69       47.33      6.11 o 
   2   5   5        8.00        4.96      4.20 o 
   3   5   5       28.92       24.81      5.73 o 
   4   5   5       24.26       17.94      5.73 o 
   5   5   5       52.45       53.43      7.63 o 
   6   5   5        2.39        4.20      4.96 o 
   7   5   5       35.46       36.26      6.87 o 
   8   5   5        0.79        0.76      4.96 o 
   9   5   5       11.70       13.36      6.11 o 
  10   5   5        1.29        1.53      5.34 o 
  11   5   5       22.21       15.27      6.49 o 
  12   5   5        3.89        1.91      5.73 o 
  13   5   5        6.30        0.76      5.73 o 
  14   5   5        6.48        4.96      6.49 o 
  15   5   5        1.26        2.29      6.49 o 
  16   5   5        0.09       -8.02      5.34 o 
  17   5   5        2.08       -0.76      6.49 o 
   3   6   5       89.69       83.59      8.78 o 
   4   6   5      175.10      145.03     11.45 o 
   5   6   5       33.02       26.34      6.87 o 
   6   6   5       44.25       39.69      7.63 o 
   7   6   5      241.27      220.22     14.12 o 
   8   6   5      140.35      136.26     12.21 o 
   9   6   5       40.23       50.00      8.78 o 
  10   6   5       25.35       27.48      7.25 o 
  11   6   5      119.23      114.12     12.21 o 
  12   6   5       50.34       38.55      9.16 o 
  13   6   5       28.48       27.48      8.78 o 
  14   6   5       36.14       32.44      8.78 o 
  15   6   5        4.02        6.11      7.25 o 
   5   7   5       12.63        7.25      5.73 o 
   6   7   5       17.86       12.60      6.49 o 
   7   7   5        0.14        4.58      5.73 o 
   8   7   5        0.50       -1.15      5.34 o 
   9   7   5        5.27       -2.29      4.96 o 
  10   7   5       17.90       16.03      7.63 o 
  11   7   5        0.53       -2.29      6.11 o 
  12   7   5        1.03       -7.25      6.11 o 
   8   4   6       50.42       56.87      8.40 o 
   9   4   6       40.10       42.75      8.02 o 
  10   4   6       59.88       50.76      8.78 o 
  11   4   6       56.88       50.00      9.16 o 
  12   4   6       15.38       23.28      7.63 o 
  13   4   6       50.56       53.43      9.16 o 
  14   4   6       74.18       68.70     10.69 o 
  15   4   6       90.29       93.13     12.21 o 
  16   4   6       12.41        6.49      6.87 o 
  17   4   6       19.70       15.27      8.40 o 
   4   5   6       12.66       12.98      5.34 o 
   5   5   6       11.50       11.45      5.73 o 
   6   5   6        1.80        6.49      5.34 o 
   7   5   6       50.98       37.40      7.63 o 
   8   5   6        6.70        0.00      4.96 o 
   9   5   6        3.07        8.78      6.49 o 
  10   5   6        9.78        8.78      6.11 o 
  11   5   6       14.56       14.50      6.87 o 
  12   5   6        6.08        3.82      6.49 o 
  13   5   6        8.36       10.31      6.87 o 
  14   5   6        2.27       -3.05      6.11 o 
  15   5   6        5.23       -6.11      6.11 o 
   5   6   6       33.64       34.73      7.63 o 
   6   6   6       54.54       53.05      8.40 o 
   7   6   6       34.67       28.63      7.25 o 
   8   6   6       21.12       34.35      8.02 o 
   9   6   6      199.55      209.92     14.50 o 
  10   6   6        7.48       12.21      6.87 o 
  11   6   6        3.78        3.44      6.49 o 
  12   6   6       12.48       17.18      8.02 o 
  13   6   6        3.23        7.25      6.87 o 
   7   7   6        7.21       14.50      7.25 o 
   8   7   6        6.15        6.87      6.49 o 
   9   7   6        0.86        4.96      6.11 o 
                                                 
